# Supplementary material for: Transcriptome Profiling Reveals the Gene Network Responding to Low Nitrogen Stress in Wheat
Source: Plants (Basel). 2024 Jan 26;13(3):371. doi: 10.3390/plants13030371 (PMC10856819; doi:10.3390/plants13030371)
Supplement: Supplementary file 1 [file plants-13-00371-s001.zip]

Archive with 7 entries (7 files):
- Figure S1 - GO and KEGG enrichment analysis of DEGs in the shoots.jpg
- Figure S2 - GO and KEGG enrichment analysis of DEGs in the roots.jpg
- Table S1.xlsx
- Table S2.xlsx
- Table S3.xlsx
- Table S4.xlsx
- Table S5.xlsx
