# Supplementary material for: Transcriptome Profiling Reveals the Gene Network Responding to Low Nitrogen Stress in Wheat
Source: Plants (Basel). 2024 Jan 26;13(3):371. doi: 10.3390/plants13030371 (PMC10856819; doi:10.3390/plants13030371)
Supplement: Supplementary file 1 [file plants-13-00371-s001.zip › Table S1.xlsx]

## Sheet: shoot_up
Table S1. GO annotation of all differentially expressed genes (DEGS) in roots and shoots
GO annotation of all up-regulated differentially expressed genes (DEGS) in shoots.
GO	Description	Deg_num	Deg_all	Bg_num	Bg_all	Pvalue	Gene	Count
GO:0004672	MF: protein kinase activity	115	688	5351	61242	1.29981e-11	TraesCS1A01G006800,TraesCS1A01G007100,TraesCS1A01G100300,TraesCS1A01G391700,TraesCS1B01G006500,TraesCS1B01G007100,TraesCS1B01G008500,TraesCS1B01G009000,TraesCS1B01G009800,TraesCS1B01G020700,TraesCS1B01G244600,TraesCS1B01G330100,TraesCS1D01G001500,TraesCS1D01G002900,TraesCS1D01G017800,TraesCS1D01G380900,TraesCS1D01G441400,TraesCS2A01G509600,TraesCS2A01G538200,TraesCS2A01G538300,TraesCS2B01G464100,…	115
GO:0003677	MF: DNA binding	104	688	4858	61242	1.85286e-10	TraesCS1A01G264300,TraesCS1A01G404800,TraesCS1A01G404900,TraesCS1A01G405000,TraesCS1A01G405100,TraesCS1A01G405200,TraesCS1A01G405300,TraesCS1A01G405400,TraesCS1A01G419200,TraesCS1B01G221600,TraesCS1B01G434600,TraesCS1B01G434700,TraesCS1B01G434800,TraesCS1B01G434900,TraesCS1B01G435000,TraesCS1B01G435100,TraesCS1B01G435200,TraesCS1B01G435300,TraesCS1B01G435400,TraesCS1B01G435500,TraesCS1D01G412800,…	104
GO:0006468	BP: protein phosphorylation	115	474	5356	37006	9.83552e-09	TraesCS1A01G006800,TraesCS1A01G007100,TraesCS1A01G100300,TraesCS1A01G391700,TraesCS1B01G006500,TraesCS1B01G007100,TraesCS1B01G008500,TraesCS1B01G009000,TraesCS1B01G009800,TraesCS1B01G020700,TraesCS1B01G244600,TraesCS1B01G330100,TraesCS1D01G001500,TraesCS1D01G002900,TraesCS1D01G017800,TraesCS1D01G380900,TraesCS1D01G441400,TraesCS2A01G509600,TraesCS2A01G538200,TraesCS2A01G538300,TraesCS2B01G464100,…	115
GO:0005787	CC: signal peptidase complex	5	151	15	13464	4.55448e-07	TraesCS2B01G332900,TraesCS2D01G312700,TraesCS3A01G041000,TraesCS3A01G354600,TraesCS3B01G042600 ,	5
GO:0004474	MF: malate synthase activity	3	688	3	61242	1.4117e-06	TraesCS2A01G345500,TraesCS2B01G364000,TraesCS2D01G344200 ,	3
GO:0006097	BP: glyoxylate cycle	3	474	3	37006	2.08834e-06	TraesCS2A01G345500,TraesCS2B01G364000,TraesCS2D01G344200 ,	3
GO:0015934	CC: large ribosomal subunit	9	151	111	13464	4.22071e-06	TraesCS1B01G038000,TraesCS3B01G188600,TraesCS3D01G177400,TraesCS3D01G498400,TraesCS5A01G032300,TraesCS5B01G247200,TraesCS5D01G457200,TraesCSU01G246100,TraesCSU01G262800 ,	9
GO:0016788	MF: hydrolase activity, acting on ester bonds	21	688	601	61242	6.28524e-06	TraesCS1A01G339400,TraesCS1B01G351700,TraesCS1D01G341200,TraesCS2A01G362700,TraesCS2B01G380600,TraesCS2D01G360100,TraesCS2D01G507800,TraesCS3B01G317000,TraesCS3D01G283300,TraesCS3D01G431500,TraesCS4A01G258100,TraesCS4A01G341500,TraesCS5B01G533100,TraesCS5D01G531400,TraesCS6A01G387800,TraesCS6A01G387900,TraesCS6B01G427200,TraesCS6D01G372000,TraesCS7A01G100200,TraesCS7A01G100600,TraesCS7A01G428800 ,	21
GO:0003735	MF: structural constituent of ribosome	30	688	1131	61242	1.77274e-05	TraesCS1B01G038000,TraesCS1B01G413700,TraesCS1D01G336000,TraesCS1D01G435200,TraesCS2A01G241700,TraesCS2A01G458600,TraesCS2B01G480600,TraesCS3A01G303700,TraesCS3B01G188600,TraesCS3D01G053100,TraesCS3D01G177400,TraesCS3D01G191800,TraesCS3D01G243800,TraesCS3D01G498400,TraesCS4A01G278700,TraesCS5A01G032300,TraesCS5B01G247200,TraesCS5D01G377000,TraesCS5D01G457200,TraesCS5D01G457500,TraesCS6A01G302600,…	30
GO:0030001	BP: metal ion transport	15	474	320	37006	1.94693e-05	TraesCS1D01G190700,TraesCS2A01G287200,TraesCS2A01G517600,TraesCS2B01G304100,TraesCS2B01G569300,TraesCS2B01G569800,TraesCS2D01G285700,TraesCS2D01G540400,TraesCS2D01G540700,TraesCS3A01G452100,TraesCS5A01G475200,TraesCS5B01G046600,TraesCS5D01G051500,TraesCS7A01G345500,TraesCS7B01G462300 ,	15
GO:0009607	BP: response to biotic stimulus	6	474	49	37006	3.75302e-05	TraesCS2A01G334000,TraesCS2A01G446700,TraesCS2B01G347200,TraesCS2B01G467500,TraesCS2D01G328200,TraesCS2D01G445700 ,	6
GO:0006465	BP: signal peptide processing	5	474	33	37006	5.95931e-05	TraesCS2B01G332900,TraesCS2D01G312700,TraesCS3A01G041000,TraesCS3A01G354600,TraesCS3B01G042600 ,	5
GO:0008200	MF: ion channel inhibitor activity	2	688	2	61242	0.000126024	TraesCS6B01G024500,TraesCS6B01G024600 ,	2
GO:0005524	MF: ATP binding	125	688	8151	61242	0.000179834	TraesCS1A01G006800,TraesCS1A01G007100,TraesCS1A01G100300,TraesCS1A01G391700,TraesCS1B01G006500,TraesCS1B01G007100,TraesCS1B01G008500,TraesCS1B01G009000,TraesCS1B01G009800,TraesCS1B01G020700,TraesCS1B01G330100,TraesCS1D01G001500,TraesCS1D01G002900,TraesCS1D01G017800,TraesCS1D01G221400,TraesCS1D01G380900,TraesCS1D01G441400,TraesCS2A01G509600,TraesCS2A01G538200,TraesCS2A01G538300,TraesCS2B01G464100,…	125
GO:0008233	MF: peptidase activity	6	688	76	61242	0.000220751	TraesCS2B01G332900,TraesCS2D01G312700,TraesCS3A01G041000,TraesCS3A01G354600,TraesCS3B01G042600,TraesCS3D01G207600 ,	6
GO:0031012	CC: extracellular matrix	3	151	13	13464	0.000364179	TraesCS1A01G221400,TraesCS1B01G234700,TraesCS1D01G223000 ,	3
GO:0004038	MF: allantoinase activity	2	688	3	61242	0.000375249	TraesCS2A01G587900,TraesCS2D01G565300 ,	2
GO:0000256	BP: allantoin catabolic process	2	474	3	37006	0.000486989	TraesCS2A01G587900,TraesCS2D01G565300 ,	2
GO:0006412	BP: translation	28	474	1146	37006	0.000962745	TraesCS1B01G038000,TraesCS1B01G413700,TraesCS1D01G336000,TraesCS1D01G435200,TraesCS2A01G241700,TraesCS2A01G458600,TraesCS2B01G480600,TraesCS3A01G303700,TraesCS3B01G188600,TraesCS3D01G053100,TraesCS3D01G177400,TraesCS3D01G191800,TraesCS3D01G243800,TraesCS3D01G498400,TraesCS4A01G278700,TraesCS5A01G032300,TraesCS5B01G247200,TraesCS5D01G377000,TraesCS5D01G457200,TraesCS5D01G457500,TraesCS6A01G302600,…	28
GO:0004611	MF: phosphoenolpyruvate carboxykinase activity	2	688	6	61242	0.0018346	TraesCS4A01G083900,TraesCS4D01G220500 ,	2
GO:0004612	MF: phosphoenolpyruvate carboxykinase (ATP) activity	2	688	6	61242	0.0018346	TraesCS4A01G083900,TraesCS4D01G220500 ,	2
GO:0017076	MF: purine nucleotide binding	2	688	6	61242	0.0018346	TraesCS4A01G083900,TraesCS4D01G220500 ,	2
GO:0050897	MF: cobalt ion binding	2	688	6	61242	0.0018346	TraesCS2A01G587900,TraesCS2D01G565300 ,	2
GO:0042254	BP: ribosome biogenesis	5	474	70	37006	0.00206275	TraesCS1B01G079000,TraesCS3B01G343500,TraesCS3D01G309800,TraesCS4B01G037300,TraesCS5A01G082100 ,	5
GO:0015450	MF: P-P-bond-hydrolysis-driven protein transmembrane transporter activity	3	688	23	61242	0.00211434	TraesCS7A01G499400,TraesCS7B01G406300,TraesCS7D01G486200 ,	3
GO:0006355	BP: regulation of transcription, DNA-templated	59	474	3161	37006	0.00230931	TraesCS1A01G264300,TraesCS1A01G298600,TraesCS1A01G358400,TraesCS1B01G308200,TraesCS1B01G374900,TraesCS1B01G440300,TraesCS1D01G218600,TraesCS1D01G257400,TraesCS1D01G363300,TraesCS1D01G418000,TraesCS2A01G101100,TraesCS2A01G101900,TraesCS2A01G102000,TraesCS2A01G161500,TraesCS2A01G312700,TraesCS2A01G566300,TraesCS2A01G566400,TraesCS2B01G119000,TraesCS2B01G119100,TraesCS2B01G187500,TraesCS2B01G309100,…	59
GO:0004564	MF: beta-fructofuranosidase activity	3	688	24	61242	0.00239634	TraesCS4A01G486000,TraesCS7A01G009200,TraesCS7D01G008700 ,	3
GO:0004575	MF: sucrose alpha-glucosidase activity	3	688	24	61242	0.00239634	TraesCS4A01G486000,TraesCS7A01G009200,TraesCS7D01G008700 ,	3
GO:0017057	MF: 6-phosphogluconolactonase activity	2	688	7	61242	0.00254933	TraesCS2A01G175400,TraesCS2D01G182700 ,	2
GO:0010167	BP: response to nitrate	2	474	8	37006	0.00435583	TraesCS6A01G210000,TraesCS6B01G238800 ,	2
GO:0015706	BP: nitrate transport	2	474	8	37006	0.00435583	TraesCS6A01G210000,TraesCS6B01G238800 ,	2
GO:0043565	MF: sequence-specific DNA binding	20	688	924	61242	0.00457066	TraesCS1A01G298600,TraesCS1A01G358400,TraesCS1B01G308200,TraesCS1B01G374900,TraesCS1B01G440300,TraesCS1D01G257400,TraesCS1D01G363300,TraesCS1D01G418000,TraesCS2A01G161500,TraesCS2B01G187500,TraesCS2D01G168600,TraesCS2D01G387300,TraesCS2D01G536700,TraesCS3A01G103500,TraesCS3B01G240200,TraesCS3D01G324200,TraesCS4D01G178400,TraesCS5B01G235600,TraesCS7A01G488600,TraesCS7D01G519200 ,	20
GO:0003700	MF: transcription factor activity, sequence-specific DNA binding	31	688	1665	61242	0.00481508	TraesCS1A01G264300,TraesCS1A01G298600,TraesCS1A01G358400,TraesCS1B01G308200,TraesCS1B01G374900,TraesCS1B01G440300,TraesCS1D01G257400,TraesCS1D01G363300,TraesCS1D01G418000,TraesCS2A01G161500,TraesCS2B01G187500,TraesCS2D01G168600,TraesCS2D01G387300,TraesCS2D01G536700,TraesCS3B01G064900,TraesCS3B01G240200,TraesCS3D01G324200,TraesCS4A01G005500,TraesCS4B01G002000,TraesCS4B01G299600,TraesCS4B01G316800,…	31
GO:0016787	MF: hydrolase activity	20	688	930	61242	0.00489955	TraesCS1A01G355100,TraesCS1D01G249500,TraesCS2A01G130200,TraesCS2A01G510400,TraesCS2A01G587900,TraesCS2B01G152300,TraesCS2B01G381300,TraesCS2B01G538600,TraesCS2D01G360900,TraesCS2D01G511900,TraesCS2D01G565300,TraesCS3A01G044400,TraesCS3B01G193000,TraesCS3B01G335600,TraesCS4A01G258100,TraesCS6A01G404700,TraesCS6B01G449000,TraesCS6D01G388000,TraesCS7A01G390400,TraesCS7D01G386100 ,	20
GO:0004871	MF: signal transducer activity	5	688	98	61242	0.00508088	TraesCS1A01G122300,TraesCS3A01G275400,TraesCS3B01G309100,TraesCS3D01G275300,TraesCS5D01G387700 ,	5
GO:0046923	MF: ER retention sequence binding	2	688	11	61242	0.00648077	TraesCS4A01G341000,TraesCS5D01G531800 ,	2
GO:0006605	BP: protein targeting	3	474	32	37006	0.00786226	TraesCS7A01G499400,TraesCS7B01G406300,TraesCS7D01G486200 ,	3
GO:0006621	BP: protein retention in ER lumen	2	474	11	37006	0.00834126	TraesCS4A01G341000,TraesCS5D01G531800 ,	2
GO:0019901	MF: protein kinase binding	3	688	39	61242	0.00955497	TraesCS2A01G479100,TraesCS2B01G503500,TraesCS2D01G478400 ,	3
GO:0006094	BP: gluconeogenesis	2	474	12	37006	0.00992521	TraesCS4A01G083900,TraesCS4D01G220500 ,	2
GO:0030247	MF: polysaccharide binding	13	688	553	61242	0.0106904	TraesCS2B01G464100,TraesCS2B01G563700,TraesCS3A01G049500,TraesCS3A01G521900,TraesCS3B01G056100,TraesCS3D01G013900,TraesCS3D01G049500,TraesCS5B01G063600,TraesCS5D01G256700,TraesCS6B01G003200,TraesCS6B01G006500,TraesCS6D01G016900,TraesCS6D01G190700 ,	13
GO:0005102	MF: receptor binding	1	688	1	61242	0.0112341	TraesCS1D01G441400 ,	1
GO:0043548	MF: phosphatidylinositol 3-kinase binding	1	688	1	61242	0.0112341	TraesCS1D01G441400 ,	1
GO:0009405	BP: pathogenesis	2	474	13	37006	0.0116311	TraesCS6B01G024500,TraesCS6B01G024600 ,	2
GO:0004222	MF: metalloendopeptidase activity	6	688	169	61242	0.0125122	TraesCS1A01G221400,TraesCS1B01G234700,TraesCS1D01G223000,TraesCS2B01G359800,TraesCS2D01G340100,TraesCS6B01G444300 ,	6
GO:0014068	BP: positive regulation of phosphatidylinositol 3-kinase signaling	1	474	1	37006	0.0128087	TraesCS1D01G441400 ,	1
GO:0050776	BP: regulation of immune response	1	474	1	37006	0.0128087	TraesCS1D01G441400 ,	1
GO:0000079	BP: regulation of cyclin-dependent protein serine/threonine kinase activity	3	474	39	37006	0.0135646	TraesCS2A01G479100,TraesCS2B01G503500,TraesCS2D01G478400 ,	3
GO:0005622	CC: intracellular	21	151	1123	13464	0.0138812	TraesCS1B01G038000,TraesCS1B01G413700,TraesCS1D01G336000,TraesCS1D01G435200,TraesCS2A01G241700,TraesCS2A01G366100,TraesCS2D01G356800,TraesCS3A01G303700,TraesCS3D01G053100,TraesCS3D01G191800,TraesCS5D01G377000,TraesCS6A01G156600,TraesCS6A01G216400,TraesCS6A01G302600,TraesCS6B01G246500,TraesCS6B01G331800,TraesCS7A01G218600,TraesCS7A01G490800,TraesCS7B01G256900,TraesCS7B01G394000,TraesCS7D01G220300 ,	21
GO:0008237	MF: metallopeptidase activity	3	688	47	61242	0.0158724	TraesCS1A01G221400,TraesCS1B01G234700,TraesCS1D01G223000 ,	3
GO:0015031	BP: protein transport	6	474	157	37006	0.0160355	TraesCS4B01G234400,TraesCS4B01G248500,TraesCS4D01G247900,TraesCS7A01G499400,TraesCS7B01G406300,TraesCS7D01G486200 ,	6
GO:0022857	MF: transmembrane transporter activity	8	688	287	61242	0.0166596	TraesCS1B01G454800,TraesCS2A01G204900,TraesCS2B01G232400,TraesCS2D01G211100,TraesCS4A01G042000,TraesCS4A01G066200,TraesCS4B01G339800,TraesCS6B01G362400 ,	8
GO:0005794	CC: Golgi apparatus	2	151	21	13464	0.0228216	TraesCS1A01G363200,TraesCS4B01G014100 ,	2
GO:0006952	BP: defense response	9	474	325	37006	0.0251854	TraesCS1A01G050900,TraesCS2A01G334000,TraesCS2A01G446700,TraesCS2B01G347200,TraesCS2B01G467500,TraesCS2D01G328200,TraesCS2D01G445700,TraesCSU01G026600,TraesCSU01G027100 ,	9
GO:0090266	BP: regulation of mitotic cell cycle spindle assembly checkpoint	1	474	2	37006	0.0254537	TraesCS6B01G236700 ,	1
GO:0030915	CC: Smc5-Smc6 complex	1	151	3	13464	0.0332718	TraesCS5B01G139600 ,	1
GO:0004146	MF: dihydrofolate reductase activity	1	688	3	61242	0.0333257	TraesCS2D01G520000 ,	1
GO:0004451	MF: isocitrate lyase activity	1	688	3	61242	0.0333257	TraesCS2A01G219100 ,	1
GO:0004799	MF: thymidylate synthase activity	1	688	3	61242	0.0333257	TraesCS2D01G520000 ,	1
GO:0006231	BP: dTMP biosynthetic process	1	474	3	37006	0.0379371	TraesCS2D01G520000 ,	1
GO:0006545	BP: glycine biosynthetic process	1	474	3	37006	0.0379371	TraesCS2D01G520000 ,	1
GO:0036265	BP: RNA (guanine-N7)-methylation	1	474	3	37006	0.0379371	TraesCS5B01G389600 ,	1
GO:0016161	MF: beta-amylase activity	2	688	29	61242	0.0418949	TraesCS1B01G229000,TraesCS1D01G218000 ,	2
GO:0006098	BP: pentose-phosphate shunt	2	474	26	37006	0.0434584	TraesCS2A01G175400,TraesCS2D01G182700 ,	2
GO:0016021	CC: integral component of membrane	40	151	2762	13464	0.0451083	TraesCS1B01G454800,TraesCS1D01G180500,TraesCS2A01G204900,TraesCS2B01G232400,TraesCS2B01G332900,TraesCS2D01G001500,TraesCS2D01G211100,TraesCS2D01G312700,TraesCS3A01G041000,TraesCS3A01G123000,TraesCS3A01G255300,TraesCS3A01G354600,TraesCS3B01G042600,TraesCS3B01G197300,TraesCS3B01G563300,TraesCS3D01G076300,TraesCS3D01G172600,TraesCS4A01G042000,TraesCS4A01G066200,TraesCS4A01G107100,TraesCS4A01G341000,…	40
GO:0005730	CC: nucleolus	2	151	31	13464	0.0469994	TraesCS4B01G037300,TraesCS5A01G082100 ,	2
GO:0005840	CC: ribosome	18	151	1055	13464	0.048404	TraesCS1B01G038000,TraesCS1B01G413700,TraesCS1D01G336000,TraesCS1D01G435200,TraesCS2A01G241700,TraesCS2A01G458600,TraesCS2B01G480600,TraesCS3A01G303700,TraesCS3D01G053100,TraesCS3D01G191800,TraesCS3D01G243800,TraesCS4A01G278700,TraesCS5A01G032300,TraesCS5D01G377000,TraesCS6A01G302600,TraesCS6B01G331800,TraesCS6D01G126300,TraesCS7B01G256900 ,	18

## Sheet: shoot_down
Table S1. GO annotation of all differentially expressed genes (DEGS) in roots and shoots
GO annotation of all down-regulated DEGs in shoots.
GO	Description	Deg_num	Deg_all	Bg_num	Bg_all	Pvalue	Gene	Count
GO:0004553	MF: hydrolase activity, hydrolyzing O-glycosyl compounds	137	2098	1091	61242	2.861e-39	TraesCS1A01G093300,TraesCS1A01G284900,TraesCS1A01G396200,TraesCS1B01G121600,TraesCS1B01G270100,TraesCS1B01G424500,TraesCS1D01G161900,TraesCS1D01G283900,TraesCS1D01G404300,TraesCS2A01G105900,TraesCS2A01G295400,TraesCS2A01G324800,TraesCS2A01G324900,TraesCS2A01G352800,TraesCS2A01G384600,TraesCS2A01G520900,TraesCS2A01G521000,TraesCS2A01G523300,TraesCS2B01G051600,TraesCS2B01G357500,TraesCS2B01G370600,…	137
GO:0048046	CC: apoplast	52	505	219	13464	1.5544e-27	TraesCS1A01G283400,TraesCS1A01G283900,TraesCS1A01G396200,TraesCS1B01G293100,TraesCS1B01G424500,TraesCS1D01G283000,TraesCS1D01G404300,TraesCS2A01G255500,TraesCS2B01G287000,TraesCS2D01G224300,TraesCS2D01G267200,TraesCS3A01G348000,TraesCS3A01G360400,TraesCS3A01G360600,TraesCS3A01G365300,TraesCS3B01G379900,TraesCS3B01G392700,TraesCS3B01G393000,TraesCS3B01G393500,TraesCS3B01G397200,TraesCS3D01G093900,…	52
GO:0005975	BP: carbohydrate metabolic process	167	1582	1646	37006	1.87279e-25	TraesCS1A01G093300,TraesCS1A01G203700,TraesCS1A01G284900,TraesCS1A01G396200,TraesCS1B01G121600,TraesCS1B01G270100,TraesCS1B01G424500,TraesCS1D01G161900,TraesCS1D01G207100,TraesCS1D01G283900,TraesCS1D01G404300,TraesCS2A01G105900,TraesCS2A01G159300,TraesCS2A01G295400,TraesCS2A01G324800,TraesCS2A01G324900,TraesCS2A01G350700,TraesCS2A01G352800,TraesCS2A01G384600,TraesCS2A01G520900,TraesCS2A01G521000,…	167
GO:0055114	BP: oxidation-reduction process	374	1582	5560	37006	1.99369e-20	TraesCS1A01G079400,TraesCS1A01G150800,TraesCS1A01G153000,TraesCS1A01G159600,TraesCS1A01G282300,TraesCS1A01G282600,TraesCS1A01G283400,TraesCS1A01G283900,TraesCS1A01G334700,TraesCS1A01G351600,TraesCS1A01G417800,TraesCS1A01G442300,TraesCS1B01G027200,TraesCS1B01G066400,TraesCS1B01G096900,TraesCS1B01G168400,TraesCS1B01G176000,TraesCS1B01G268400,TraesCS1B01G291500,TraesCS1B01G293100,TraesCS1B01G371900,…	374
GO:0020037	MF: heme binding	177	2098	2478	61242	3.44178e-20	TraesCS1A01G079400,TraesCS1A01G334700,TraesCS1A01G351600,TraesCS1A01G442300,TraesCS1B01G096900,TraesCS1B01G350800,TraesCS1B01G371900,TraesCS1B01G476400,TraesCS1D01G004600,TraesCS1D01G080900,TraesCS1D01G158400,TraesCS1D01G203700,TraesCS1D01G241900,TraesCS1D01G317700,TraesCS1D01G359100,TraesCS1D01G431900,TraesCS2A01G002800,TraesCS2A01G002900,TraesCS2A01G015400,TraesCS2A01G025100,TraesCS2A01G036600,…	177
GO:0016491	MF: oxidoreductase activity	183	2098	2600	61242	3.52819e-20	TraesCS1A01G150800,TraesCS1A01G153000,TraesCS1A01G159600,TraesCS1A01G282300,TraesCS1A01G282600,TraesCS1A01G283400,TraesCS1A01G283900,TraesCS1B01G027200,TraesCS1B01G066400,TraesCS1B01G168400,TraesCS1B01G176000,TraesCS1B01G268400,TraesCS1B01G291500,TraesCS1B01G293100,TraesCS1D01G001600,TraesCS1D01G052200,TraesCS1D01G147800,TraesCS1D01G237200,TraesCS1D01G257300,TraesCS1D01G281800,TraesCS1D01G283000,…	183
GO:0005506	MF: iron ion binding	135	2098	1803	61242	3.04952e-17	TraesCS1A01G150800,TraesCS1A01G334700,TraesCS1A01G351600,TraesCS1A01G442300,TraesCS1B01G168400,TraesCS1B01G371900,TraesCS1B01G476400,TraesCS1D01G004600,TraesCS1D01G147800,TraesCS1D01G158400,TraesCS1D01G241900,TraesCS1D01G359100,TraesCS1D01G431900,TraesCS2A01G002800,TraesCS2A01G002900,TraesCS2A01G015400,TraesCS2A01G025100,TraesCS2A01G036600,TraesCS2A01G044900,TraesCS2A01G533500,TraesCS2A01G565700,…	135
GO:0016760	MF: cellulose synthase (UDP-forming) activity	27	2098	100	61242	3.9835e-17	TraesCS1A01G116200,TraesCS1A01G149300,TraesCS1B01G167200,TraesCS1D01G117400,TraesCS1D01G146600,TraesCS2A01G102600,TraesCS2A01G210300,TraesCS2B01G119700,TraesCS2B01G236400,TraesCS2D01G217000,TraesCS2D01G217200,TraesCS3A01G094600,TraesCS3A01G289900,TraesCS3B01G324500,TraesCS3D01G289600,TraesCS4A01G355000,TraesCS5A01G222500,TraesCS5B01G221600,TraesCS5B01G517500,TraesCS5D01G230300,TraesCS5D01G517200,…	27
GO:0052716	MF: hydroquinone:oxygen oxidoreductase activity	24	2098	85	61242	7.16971e-16	TraesCS1A01G283400,TraesCS1A01G283900,TraesCS1B01G293100,TraesCS1D01G283000,TraesCS2A01G255500,TraesCS2B01G287000,TraesCS2D01G267200,TraesCS3A01G348000,TraesCS3A01G360400,TraesCS3A01G360600,TraesCS3A01G365300,TraesCS3B01G379900,TraesCS3B01G392700,TraesCS3B01G393000,TraesCS3B01G393500,TraesCS3B01G397200,TraesCS3D01G341600,TraesCS3D01G354200,TraesCS3D01G354400,TraesCS3D01G358500,TraesCS4A01G096400,…	24
GO:0016762	MF: xyloglucan:xyloglucosyl transferase activity	28	2098	138	61242	2.94326e-14	TraesCS1A01G396200,TraesCS1B01G424500,TraesCS1D01G404300,TraesCS2D01G224300,TraesCS3D01G093900,TraesCS4A01G073300,TraesCS4A01G402200,TraesCS4A01G402300,TraesCS4D01G142800,TraesCS7A01G063300,TraesCS7A01G426600,TraesCS7A01G426700,TraesCS7A01G426900,TraesCS7A01G427000,TraesCS7A01G427300,TraesCS7B01G265000,TraesCS7B01G326900,TraesCS7B01G327000,TraesCS7B01G327200,TraesCS7D01G097300,TraesCS7D01G097400,…	28
GO:0046274	BP: lignin catabolic process	24	1582	85	37006	8.49094e-14	TraesCS1A01G283400,TraesCS1A01G283900,TraesCS1B01G293100,TraesCS1D01G283000,TraesCS2A01G255500,TraesCS2B01G287000,TraesCS2D01G267200,TraesCS3A01G348000,TraesCS3A01G360400,TraesCS3A01G360600,TraesCS3A01G365300,TraesCS3B01G379900,TraesCS3B01G392700,TraesCS3B01G393000,TraesCS3B01G393500,TraesCS3B01G397200,TraesCS3D01G341600,TraesCS3D01G354200,TraesCS3D01G354400,TraesCS3D01G358500,TraesCS4A01G096400,…	24
GO:0016705	MF: oxidoreductase activity, acting on paired donors, with incorporation or reduction of molecular oxygen	116	2098	1614	61242	8.97438e-14	TraesCS1A01G334700,TraesCS1A01G351600,TraesCS1A01G442300,TraesCS1B01G371900,TraesCS1B01G476400,TraesCS1D01G004600,TraesCS1D01G158400,TraesCS1D01G241900,TraesCS1D01G359100,TraesCS1D01G431900,TraesCS2A01G002800,TraesCS2A01G002900,TraesCS2A01G015400,TraesCS2A01G025100,TraesCS2A01G036600,TraesCS2A01G044900,TraesCS2A01G533500,TraesCS2A01G565700,TraesCS2B01G000600,TraesCS2B01G031200,TraesCS2B01G035600,…	116
GO:0030244	BP: cellulose biosynthetic process	27	1582	121	37006	1.23044e-12	TraesCS1A01G116200,TraesCS1A01G149300,TraesCS1B01G167200,TraesCS1D01G117400,TraesCS1D01G146600,TraesCS2A01G102600,TraesCS2A01G210300,TraesCS2B01G119700,TraesCS2B01G236400,TraesCS2D01G217000,TraesCS2D01G217200,TraesCS3A01G094600,TraesCS3A01G289900,TraesCS3B01G324500,TraesCS3D01G289600,TraesCS4A01G355000,TraesCS5A01G222500,TraesCS5B01G221600,TraesCS5B01G517500,TraesCS5D01G230300,TraesCS5D01G517200,…	27
GO:0006073	BP: cellular glucan metabolic process	28	1582	134	37006	2.62082e-12	TraesCS1A01G396200,TraesCS1B01G424500,TraesCS1D01G404300,TraesCS2D01G224300,TraesCS3D01G093900,TraesCS4A01G073300,TraesCS4A01G402200,TraesCS4A01G402300,TraesCS4D01G142800,TraesCS7A01G063300,TraesCS7A01G426600,TraesCS7A01G426700,TraesCS7A01G426900,TraesCS7A01G427000,TraesCS7A01G427300,TraesCS7B01G265000,TraesCS7B01G326900,TraesCS7B01G327000,TraesCS7B01G327200,TraesCS7D01G097300,TraesCS7D01G097400,…	28
GO:0005840	CC: ribosome	86	505	1055	13464	3.3555e-12	TraesCS1A01G402100,TraesCS1A01G406500,TraesCS1B01G000600,TraesCS1B01G436700,TraesCS1D01G409700,TraesCS1D01G414900,TraesCS2A01G338100,TraesCS2A01G563100,TraesCS2B01G343900,TraesCS2B01G623400,TraesCS2D01G324900,TraesCS2D01G572300,TraesCS3A01G226800,TraesCS3A01G268600,TraesCS3A01G272200,TraesCS3A01G332300,TraesCS3A01G435700,TraesCS3B01G268900,TraesCS3B01G303000,TraesCS3B01G306000,TraesCS3B01G362100,…	86
GO:0005737	CC: cytoplasm	73	505	849	13464	1.59951e-11	TraesCS1A01G214600,TraesCS1B01G048100,TraesCS1B01G049200,TraesCS1B01G228500,TraesCS1D01G040000,TraesCS1D01G148500,TraesCS1D01G217600,TraesCS2A01G038000,TraesCS2A01G231500,TraesCS2A01G246200,TraesCS2A01G246900,TraesCS2A01G311700,TraesCS2A01G380800,TraesCS2B01G051300,TraesCS2B01G224000,TraesCS2B01G263300,TraesCS2B01G270500,TraesCS2B01G328500,TraesCS2B01G398200,TraesCS2B01G451100,TraesCS2B01G560200,…	73
GO:0010411	BP: xyloglucan metabolic process	26	1582	125	37006	1.74812e-11	TraesCS1A01G396200,TraesCS1B01G424500,TraesCS1D01G404300,TraesCS2D01G224300,TraesCS3D01G093900,TraesCS4A01G073300,TraesCS4A01G402200,TraesCS4A01G402300,TraesCS4D01G142800,TraesCS7A01G063300,TraesCS7A01G426600,TraesCS7A01G426700,TraesCS7A01G426900,TraesCS7A01G427000,TraesCS7A01G427300,TraesCS7B01G265000,TraesCS7B01G326900,TraesCS7B01G327000,TraesCS7B01G327200,TraesCS7D01G097300,TraesCS7D01G097400,…	26
GO:0015035	MF: protein disulfide oxidoreductase activity	30	2098	206	61242	2.80573e-11	TraesCS4D01G147300,TraesCS5A01G044100,TraesCS5A01G044400,TraesCS5A01G044700,TraesCS5A01G044800,TraesCS5A01G044900,TraesCS5A01G045000,TraesCS5A01G094600,TraesCS5A01G094800,TraesCS5B01G048300,TraesCS5B01G048400,TraesCS5B01G048600,TraesCS5B01G048900,TraesCS5B01G049100,TraesCS5B01G049200,TraesCS5B01G100700,TraesCS5B01G100900,TraesCS5B01G101000,TraesCS5D01G054000,TraesCS5D01G054200,TraesCS5D01G054400,…	30
GO:0005507	MF: copper ion binding	31	2098	226	61242	6.29592e-11	TraesCS1A01G283400,TraesCS1A01G283900,TraesCS1B01G293100,TraesCS1D01G283000,TraesCS2A01G255500,TraesCS2B01G287000,TraesCS2D01G267200,TraesCS3A01G348000,TraesCS3A01G360400,TraesCS3A01G360600,TraesCS3A01G365300,TraesCS3B01G379900,TraesCS3B01G392700,TraesCS3B01G393000,TraesCS3B01G393500,TraesCS3B01G397200,TraesCS3D01G341600,TraesCS3D01G354200,TraesCS3D01G354400,TraesCS3D01G358500,TraesCS4A01G020900,…	31
GO:0003824	MF: catalytic activity	183	2098	3280	61242	7.33778e-11	TraesCS1A01G075000,TraesCS1A01G143000,TraesCS1A01G159600,TraesCS1A01G329500,TraesCS1A01G373100,TraesCS1A01G400500,TraesCS1A01G436500,TraesCS1B01G018200,TraesCS1B01G048100,TraesCS1B01G093600,TraesCS1B01G176000,TraesCS1B01G343000,TraesCS1B01G393300,TraesCS1B01G411100,TraesCS1B01G429200,TraesCS1D01G001600,TraesCS1D01G161900,TraesCS1D01G237200,TraesCS1D01G341100,TraesCS1D01G379900,TraesCS1D01G408300,…	183
GO:0005618	CC: cell wall	33	505	252	13464	3.4711e-10	TraesCS1A01G396200,TraesCS1B01G424500,TraesCS1D01G404300,TraesCS2B01G127600,TraesCS2D01G224300,TraesCS3D01G093900,TraesCS4A01G073300,TraesCS4A01G402200,TraesCS4A01G402300,TraesCS4B01G277900,TraesCS4D01G142800,TraesCS4D01G276200,TraesCS5B01G048000,TraesCS5D01G099300,TraesCS7A01G063300,TraesCS7A01G426600,TraesCS7A01G426700,TraesCS7A01G426900,TraesCS7A01G427000,TraesCS7A01G427300,TraesCS7B01G265000,…	33
GO:0046914	MF: transition metal ion binding	7	2098	8	61242	4.25604e-10	TraesCS5B01G211200,TraesCS6A01G340300,TraesCS6B01G371500,TraesCS6D01G320800,TraesCS7A01G161000,TraesCS7B01G066000,TraesCS7D01G162300 ,	7
GO:0003735	MF: structural constituent of ribosome	81	2098	1131	61242	5.97194e-10	TraesCS1A01G406500,TraesCS1B01G000600,TraesCS1B01G436700,TraesCS1D01G414900,TraesCS2A01G338100,TraesCS2A01G563100,TraesCS2B01G343900,TraesCS2B01G623400,TraesCS2D01G324900,TraesCS2D01G572300,TraesCS3A01G226800,TraesCS3A01G268600,TraesCS3A01G272200,TraesCS3A01G332300,TraesCS3A01G435700,TraesCS3B01G268900,TraesCS3B01G303000,TraesCS3B01G306000,TraesCS3B01G362100,TraesCS3B01G470400,TraesCS3D01G224800,…	81
GO:0004601	MF: peroxidase activity	60	2098	742	61242	1.22238e-09	TraesCS1A01G079400,TraesCS1B01G096900,TraesCS1D01G080900,TraesCS1D01G203700,TraesCS1D01G317700,TraesCS2A01G071700,TraesCS2B01G087400,TraesCS2B01G284900,TraesCS2B01G372500,TraesCS2B01G457600,TraesCS2B01G615800,TraesCS2D01G070500,TraesCS2D01G265100,TraesCS2D01G352500,TraesCS2D01G584600,TraesCS3A01G185900,TraesCS3B01G149000,TraesCS3B01G215500,TraesCS3D01G130800,TraesCS3D01G189900,TraesCS4A01G235800,…	60
GO:1901671	BP: positive regulation of superoxide dismutase activity	7	1582	8	37006	1.98435e-09	TraesCS5B01G211200,TraesCS6A01G340300,TraesCS6B01G371500,TraesCS6D01G320800,TraesCS7A01G161000,TraesCS7B01G066000,TraesCS7D01G162300 ,	7
GO:0009055	MF: electron carrier activity	56	2098	680	61242	2.25013e-09	TraesCS2B01G311100,TraesCS2D01G213400,TraesCS2D01G292400,TraesCS3A01G132300,TraesCS3A01G325700,TraesCS3B01G167200,TraesCS3B01G354800,TraesCS3D01G319100,TraesCS4A01G297900,TraesCS4A01G333200,TraesCS4A01G333300,TraesCS4D01G014200,TraesCS4D01G147300,TraesCS5A01G044100,TraesCS5A01G044400,TraesCS5A01G044700,TraesCS5A01G044800,TraesCS5A01G044900,TraesCS5A01G045000,TraesCS5A01G094600,TraesCS5A01G094800,…	56
GO:0016757	MF: transferase activity, transferring glycosyl groups	32	2098	282	61242	4.00855e-09	TraesCS1A01G266600,TraesCS1B01G277500,TraesCS1D01G266700,TraesCS2A01G139600,TraesCS2D01G142400,TraesCS3A01G021800,TraesCS3A01G022900,TraesCS3A01G023000,TraesCS3A01G023100,TraesCS3A01G284100,TraesCS3A01G409200,TraesCS3B01G021700,TraesCS3B01G022000,TraesCS3B01G024000,TraesCS3B01G318100,TraesCS3D01G023000,TraesCS3D01G025000,TraesCS3D01G284000,TraesCS3D01G404100,TraesCS4A01G004100,TraesCS4A01G117000,…	32
GO:0004812	MF: aminoacyl-tRNA ligase activity	25	2098	200	61242	2.86757e-08	TraesCS1D01G148500,TraesCS2A01G231500,TraesCS2A01G246200,TraesCS2A01G246900,TraesCS2B01G263300,TraesCS2B01G270500,TraesCS2D01G248600,TraesCS2D01G249200,TraesCS3A01G089000,TraesCS3B01G021000,TraesCS3B01G104400,TraesCS3B01G309400,TraesCS3D01G022400,TraesCS4A01G051900,TraesCS4A01G494400,TraesCS4D01G252700,TraesCS5D01G366500,TraesCS6A01G070500,TraesCS6A01G225200,TraesCS6B01G367200,TraesCS6D01G068300,…	25
GO:0016788	MF: hydrolase activity, acting on ester bonds	49	2098	601	61242	3.01478e-08	TraesCS1A01G126100,TraesCS1B01G145300,TraesCS1D01G389900,TraesCS2A01G192100,TraesCS2A01G527100,TraesCS2A01G543700,TraesCS2B01G170800,TraesCS2B01G535500,TraesCS2B01G557700,TraesCS2D01G149900,TraesCS2D01G530000,TraesCS3A01G044000,TraesCS3B01G039600,TraesCS3B01G290800,TraesCS3B01G306600,TraesCS3D01G036800,TraesCS3D01G050700,TraesCS4A01G303600,TraesCS4A01G316500,TraesCS4A01G397000,TraesCS4A01G426300,…	49
GO:0003989	MF: acetyl-CoA carboxylase activity	6	2098	8	61242	4.23533e-08	TraesCS2A01G069400,TraesCS2B01G082500,TraesCS2D01G068100,TraesCS3A01G484800,TraesCS3B01G532000,TraesCS3D01G479900 ,	6
GO:0042546	BP: cell wall biogenesis	26	1582	179	37006	5.23173e-08	TraesCS1A01G396200,TraesCS1B01G424500,TraesCS1D01G404300,TraesCS2D01G224300,TraesCS3D01G093900,TraesCS4A01G073300,TraesCS4A01G402200,TraesCS4A01G402300,TraesCS4D01G142800,TraesCS7A01G063300,TraesCS7A01G426600,TraesCS7A01G426700,TraesCS7A01G426900,TraesCS7A01G427000,TraesCS7A01G427300,TraesCS7B01G265000,TraesCS7B01G326900,TraesCS7B01G327000,TraesCS7B01G327200,TraesCS7D01G097300,TraesCS7D01G097400,…	26
GO:0033897	MF: ribonuclease T2 activity	9	2098	24	61242	5.24008e-08	TraesCS1A01G152600,TraesCS1B01G170100,TraesCS1B01G170200,TraesCS1D01G149700,TraesCS1D01G149800,TraesCS2A01G264000,TraesCS2B01G278200,TraesCS2D01G260000,TraesCS3B01G430200 ,	9
GO:0045492	BP: xylan biosynthetic process	10	1582	26	37006	5.61901e-08	TraesCS2A01G381200,TraesCS3B01G545900,TraesCS4A01G227100,TraesCS4D01G086700,TraesCS5A01G313000,TraesCS5B01G313900,TraesCS5D01G319700,TraesCS6A01G131900,TraesCS6B01G160200,TraesCS6D01G121700 ,	10
GO:0016874	MF: ligase activity	11	2098	41	61242	9.09267e-08	TraesCS2A01G069400,TraesCS2A01G262700,TraesCS2B01G082500,TraesCS2B01G279400,TraesCS2D01G068100,TraesCS2D01G261300,TraesCS3A01G089000,TraesCS3A01G484800,TraesCS3B01G104400,TraesCS3B01G532000,TraesCS3D01G479900 ,	11
GO:0045454	BP: cell redox homeostasis	41	1582	394	37006	1.74468e-07	TraesCS1A01G427400,TraesCS1B01G462300,TraesCS1D01G437100,TraesCS2A01G297500,TraesCS2B01G127500,TraesCS2B01G313700,TraesCS2D01G295500,TraesCS3A01G221800,TraesCS3D01G231300,TraesCS4D01G147300,TraesCS5A01G044100,TraesCS5A01G044400,TraesCS5A01G044700,TraesCS5A01G044800,TraesCS5A01G044900,TraesCS5A01G045000,TraesCS5A01G094600,TraesCS5A01G094800,TraesCS5B01G048300,TraesCS5B01G048400,TraesCS5B01G048600,…	41
GO:0006412	BP: translation	87	1582	1146	37006	1.90542e-07	TraesCS1A01G406500,TraesCS1B01G000600,TraesCS1B01G436700,TraesCS1D01G414900,TraesCS2A01G197900,TraesCS2A01G338100,TraesCS2A01G520300,TraesCS2A01G563100,TraesCS2B01G225300,TraesCS2B01G343900,TraesCS2B01G549500,TraesCS2B01G623400,TraesCS2D01G205900,TraesCS2D01G324900,TraesCS2D01G521500,TraesCS2D01G572300,TraesCS3A01G226800,TraesCS3A01G268600,TraesCS3A01G272200,TraesCS3A01G332300,TraesCS3A01G435700,…	87
GO:0006457	BP: protein folding	35	1582	313	37006	2.47615e-07	TraesCS1A01G007500,TraesCS1A01G214600,TraesCS1A01G267600,TraesCS1B01G011100,TraesCS1B01G228500,TraesCS1B01G278300,TraesCS1D01G000800,TraesCS1D01G217600,TraesCS1D01G267500,TraesCS2A01G303400,TraesCS2A01G311700,TraesCS2B01G320000,TraesCS2B01G328500,TraesCS2D01G033200,TraesCS2D01G049500,TraesCS2D01G310000,TraesCS3A01G151100,TraesCS3A01G399600,TraesCS3B01G178000,TraesCS3D01G159000,TraesCS4A01G452700,…	35
GO:0006418	BP: tRNA aminoacylation for protein translation	25	1582	185	37006	3.84435e-07	TraesCS1D01G148500,TraesCS2A01G231500,TraesCS2A01G246200,TraesCS2A01G246900,TraesCS2B01G263300,TraesCS2B01G270500,TraesCS2D01G248600,TraesCS2D01G249200,TraesCS3A01G089000,TraesCS3B01G021000,TraesCS3B01G104400,TraesCS3B01G309400,TraesCS3D01G022400,TraesCS4A01G051900,TraesCS4A01G494400,TraesCS4D01G252700,TraesCS5D01G366500,TraesCS6A01G070500,TraesCS6A01G225200,TraesCS6B01G367200,TraesCS6D01G068300,…	25
GO:0006779	BP: porphyrin-containing compound biosynthetic process	9	1582	25	37006	5.11547e-07	TraesCS2A01G426900,TraesCS2B01G447300,TraesCS2D01G425000,TraesCS3A01G224800,TraesCS3B01G254400,TraesCS3D01G228800,TraesCS5A01G045700,TraesCS5B01G049800,TraesCS5D01G055700 ,	9
GO:0016798	MF: hydrolase activity, acting on glycosyl bonds	11	2098	48	61242	5.21591e-07	TraesCS3A01G038200,TraesCS3B01G045600,TraesCS3D01G041700,TraesCS4A01G292300,TraesCS4B01G021800,TraesCS4D01G019500,TraesCS6A01G367300,TraesCS6B01G402600,TraesCS6D01G350300,TraesCS7A01G141400,TraesCS7B01G042700 ,	11
GO:0004075	MF: biotin carboxylase activity	6	2098	12	61242	1.24133e-06	TraesCS2A01G069400,TraesCS2B01G082500,TraesCS2D01G068100,TraesCS3A01G484800,TraesCS3B01G532000,TraesCS3D01G479900 ,	6
GO:0016872	MF: intramolecular lyase activity	7	2098	18	61242	1.25108e-06	TraesCS2A01G197600,TraesCS2D01G205600,TraesCS5A01G146900,TraesCS5A01G475600,TraesCS5B01G145800,TraesCS5B01G488900,TraesCS5D01G145400 ,	7
GO:0045430	MF: chalcone isomerase activity	7	2098	18	61242	1.25108e-06	TraesCS2A01G197600,TraesCS2D01G205600,TraesCS5A01G146900,TraesCS5A01G475600,TraesCS5B01G145800,TraesCS5B01G488900,TraesCS5D01G145400 ,	7
GO:0016702	MF: oxidoreductase activity, acting on single donors with incorporation of molecular oxygen, incorporation of two atoms of oxygen	16	2098	115	61242	2.07441e-06	TraesCS2A01G525500,TraesCS2B01G555400,TraesCS2D01G528500,TraesCS4B01G037700,TraesCS4B01G037900,TraesCS4D01G035200,TraesCS5A01G007900,TraesCS5A01G378700,TraesCS5B01G006500,TraesCS5B01G382300,TraesCS5D01G013400,TraesCS5D01G041100,TraesCS5D01G388700,TraesCS6A01G132200,TraesCS6A01G132500,TraesCS6B01G160400 ,	16
GO:0005622	CC: intracellular	73	505	1123	13464	2.1438e-06	TraesCS1A01G406500,TraesCS1B01G000600,TraesCS1B01G434400,TraesCS1B01G436700,TraesCS1D01G412600,TraesCS1D01G414900,TraesCS2A01G563100,TraesCS2B01G623400,TraesCS2D01G572300,TraesCS3A01G154600,TraesCS3A01G226800,TraesCS3A01G268600,TraesCS3A01G332300,TraesCS3A01G435700,TraesCS3B01G268900,TraesCS3B01G303000,TraesCS3B01G362100,TraesCS3B01G470400,TraesCS3D01G224800,TraesCS3D01G240800,TraesCS3D01G268700,…	73
GO:0008610	BP: lipid biosynthetic process	16	1582	94	37006	2.2647e-06	TraesCS1A01G150800,TraesCS1B01G168400,TraesCS1D01G147800,TraesCS2D01G381900,TraesCS4A01G218400,TraesCS4B01G097200,TraesCS4D01G093600,TraesCS5A01G220200,TraesCS5B01G219400,TraesCS5D01G228300,TraesCS6A01G150000,TraesCS6A01G384600,TraesCS6B01G423900,TraesCS6D01G139700,TraesCS7B01G408900,TraesCS7D01G488800 ,	16
GO:0006979	BP: response to oxidative stress	58	1582	729	37006	5.15476e-06	TraesCS1A01G079400,TraesCS1B01G096900,TraesCS1D01G080900,TraesCS1D01G203700,TraesCS1D01G317700,TraesCS2A01G071700,TraesCS2B01G087400,TraesCS2B01G284900,TraesCS2B01G372500,TraesCS2B01G457600,TraesCS2B01G615800,TraesCS2D01G070500,TraesCS2D01G265100,TraesCS2D01G352500,TraesCS2D01G584600,TraesCS3A01G185900,TraesCS3B01G149000,TraesCS3B01G215500,TraesCS3D01G130800,TraesCS3D01G189900,TraesCS4A01G235800,…	58
GO:0016851	MF: magnesium chelatase activity	5	2098	9	61242	5.2725e-06	TraesCS5A01G466100,TraesCS5B01G477800,TraesCS5D01G478900,TraesCS7A01G480700,TraesCS7D01G467500 ,	5
GO:0009813	BP: flavonoid biosynthetic process	7	1582	18	37006	5.40737e-06	TraesCS2A01G197600,TraesCS2D01G205600,TraesCS5A01G146900,TraesCS5A01G475600,TraesCS5B01G145800,TraesCS5B01G488900,TraesCS5D01G145400 ,	7
GO:0008171	MF: O-methyltransferase activity	20	2098	189	61242	8.93881e-06	TraesCS1B01G481300,TraesCS1D01G338000,TraesCS2B01G460000,TraesCS3A01G534900,TraesCS3B01G612000,TraesCS3D01G392500,TraesCS3D01G540200,TraesCS4A01G012300,TraesCS4A01G239900,TraesCS4B01G291900,TraesCS4B01G384000,TraesCS4D01G073600,TraesCS5A01G257600,TraesCS5B01G280800,TraesCS6A01G389900,TraesCS6A01G405200,TraesCS7A01G240300,TraesCS7D01G041500,TraesCS7D01G297800,TraesCSU01G205900 ,	20
GO:0030145	MF: manganese ion binding	26	2098	292	61242	1.06779e-05	TraesCS1B01G098000,TraesCS1D01G081700,TraesCS2A01G075000,TraesCS2B01G090300,TraesCS2D01G073700,TraesCS3A01G063200,TraesCS3A01G165500,TraesCS3B01G200200,TraesCS3B01G282400,TraesCS3D01G176100,TraesCS4A01G279100,TraesCS4A01G279200,TraesCS4B01G033300,TraesCS4D01G031600,TraesCS4D01G031800,TraesCS4D01G032000,TraesCS4D01G032200,TraesCS7A01G178300,TraesCS7A01G386800,TraesCS7B01G084000,TraesCS7B01G289600,…	26
GO:0008152	BP: metabolic process	167	1582	2838	37006	1.53093e-05	TraesCS1A01G075000,TraesCS1A01G117700,TraesCS1A01G302300,TraesCS1B01G093600,TraesCS1B01G268000,TraesCS1B01G312100,TraesCS1B01G349900,TraesCS1B01G360900,TraesCS1B01G361700,TraesCS1B01G411100,TraesCS1D01G118800,TraesCS1D01G199800,TraesCS1D01G256400,TraesCS1D01G301700,TraesCS1D01G409700,TraesCS2A01G009500,TraesCS2A01G076100,TraesCS2A01G143100,TraesCS2A01G143200,TraesCS2A01G173400,TraesCS2A01G271700,…	167
GO:0016157	MF: sucrose synthase activity	8	2098	34	61242	1.53222e-05	TraesCS2A01G406700,TraesCS2B01G424300,TraesCS2D01G403600,TraesCS7A01G158900,TraesCS7A01G557600,TraesCS7B01G063400,TraesCS7B01G482200,TraesCS7D01G036600 ,	8
GO:0042026	BP: protein refolding	8	1582	30	37006	2.76111e-05	TraesCS2A01G311700,TraesCS2B01G328500,TraesCS2D01G049500,TraesCS2D01G310000,TraesCS4A01G452700,TraesCS7A01G036200,TraesCS7D01G032800,TraesCSU01G009200 ,	8
GO:0016742	MF: hydroxymethyl-, formyl- and related transferase activity	5	2098	12	61242	3.04006e-05	TraesCS3B01G297000,TraesCS3D01G263700,TraesCS4B01G373600,TraesCS4D01G363700,TraesCS5A01G540400 ,	5
GO:0005215	MF: transporter activity	55	2098	899	61242	3.26559e-05	TraesCS1A01G426300,TraesCS1D01G147200,TraesCS1D01G201200,TraesCS1D01G269600,TraesCS1D01G435800,TraesCS2A01G007100,TraesCS2A01G220400,TraesCS2A01G341400,TraesCS2A01G571800,TraesCS2B01G245900,TraesCS2B01G339100,TraesCS2B01G390300,TraesCS2D01G009100,TraesCS2D01G226000,TraesCS2D01G319100,TraesCS3A01G183800,TraesCS3B01G281700,TraesCS3D01G188000,TraesCS4A01G278800,TraesCS4A01G440700,TraesCS4B01G034100,…	55
GO:0004845	MF: uracil phosphoribosyltransferase activity	3	2098	3	61242	4.01484e-05	TraesCS1A01G281700,TraesCS1B01G290800,TraesCS1D01G280900 ,	3
GO:0008864	MF: formyltetrahydrofolate deformylase activity	3	2098	3	61242	4.01484e-05	TraesCS4B01G373600,TraesCS4D01G363700,TraesCS5A01G540400 ,	3
GO:0042286	MF: glutamate-1-semialdehyde 2,1-aminomutase activity	3	2098	3	61242	4.01484e-05	TraesCS7A01G260800,TraesCS7B01G158800,TraesCS7D01G261800 ,	3
GO:0050567	MF: glutaminyl-tRNA synthase (glutamine-hydrolyzing) activity	3	2098	3	61242	4.01484e-05	TraesCS2A01G520300,TraesCS2B01G549500,TraesCS2D01G521500 ,	3
GO:0070204	MF: 2-succinyl-5-enolpyruvyl-6-hydroxy-3-cyclohexene-1-carboxylic-acid synthase activity	3	2098	3	61242	4.01484e-05	TraesCS6A01G207500,TraesCS6B01G219400,TraesCS6D01G188900 ,	3
GO:0009234	BP: menaquinone biosynthetic process	4	1582	6	37006	4.65717e-05	TraesCS3B01G268700,TraesCS6A01G207500,TraesCS6B01G219400,TraesCS6D01G188900 ,	4
GO:0047746	MF: chlorophyllase activity	5	2098	13	61242	4.80023e-05	TraesCS5A01G355700,TraesCS5D01G364100,TraesCS5D01G364200,TraesCS6B01G174300,TraesCS6D01G135300 ,	5
GO:0030956	CC: glutamyl-tRNA(Gln) amidotransferase complex	3	505	3	13464	5.24644e-05	TraesCS2A01G520300,TraesCS2B01G549500,TraesCS2D01G521500 ,	3
GO:0016758	MF: transferase activity, transferring hexosyl groups	52	2098	856	61242	6.31249e-05	TraesCS1A01G117700,TraesCS1A01G302300,TraesCS1B01G312100,TraesCS1B01G349900,TraesCS1B01G360900,TraesCS1B01G361700,TraesCS1D01G118800,TraesCS1D01G301700,TraesCS2A01G009500,TraesCS2A01G568000,TraesCS2B01G188000,TraesCS2B01G459900,TraesCS2B01G514400,TraesCS2B01G624400,TraesCS2B01G628900,TraesCS2D01G487500,TraesCS3B01G313700,TraesCS3B01G574800,TraesCS3B01G575000,TraesCS3D01G514500,TraesCS3D01G514700,…	52
GO:0006223	BP: uracil salvage	3	1582	3	37006	7.79856e-05	TraesCS1A01G281700,TraesCS1B01G290800,TraesCS1D01G280900 ,	3
GO:0045735	MF: nutrient reservoir activity	28	2098	367	61242	8.11373e-05	TraesCS1B01G098000,TraesCS1D01G081700,TraesCS2A01G075000,TraesCS2B01G090300,TraesCS2D01G073700,TraesCS3A01G063200,TraesCS3A01G165500,TraesCS3B01G200200,TraesCS3B01G282400,TraesCS3D01G176100,TraesCS4A01G279100,TraesCS4A01G279200,TraesCS4B01G017500,TraesCS4B01G033300,TraesCS4D01G031600,TraesCS4D01G031800,TraesCS4D01G032000,TraesCS4D01G032200,TraesCS5B01G355800,TraesCS7A01G178300,TraesCS7A01G386800,…	28
GO:0006308	BP: DNA catabolic process	7	1582	26	37006	8.27275e-05	TraesCS2A01G527100,TraesCS2B01G535500,TraesCS2B01G557700,TraesCS2D01G530000,TraesCS3A01G044000,TraesCS3B01G039600,TraesCS3D01G036800 ,	7
GO:0006629	BP: lipid metabolic process	40	1582	499	37006	0.000121202	TraesCS1A01G034600,TraesCS1A01G094700,TraesCS1B01G277000,TraesCS1B01G367500,TraesCS1B01G367600,TraesCS1B01G367700,TraesCS1B01G367800,TraesCS1D01G103200,TraesCS2A01G038000,TraesCS2A01G330200,TraesCS2B01G051300,TraesCS2B01G352000,TraesCS2D01G037000,TraesCS2D01G332500,TraesCS3A01G227000,TraesCS3A01G366000,TraesCS3A01G498600,TraesCS3A01G498700,TraesCS3B01G104300,TraesCS3B01G257500,TraesCS3B01G561600,…	40
GO:0008173	MF: RNA methyltransferase activity	7	2098	34	61242	0.00013076	TraesCS3A01G105900,TraesCS3B01G124400,TraesCS3D01G108100,TraesCS3D01G423300,TraesCS4B01G028600,TraesCS7A01G245500,TraesCS7B01G146000 ,	7
GO:0004185	MF: serine-type carboxypeptidase activity	19	2098	211	61242	0.000134404	TraesCS1D01G333800,TraesCS2A01G046500,TraesCS2A01G412500,TraesCS2B01G431100,TraesCS2D01G409700,TraesCS3A01G352200,TraesCS3B01G384800,TraesCS3B01G481300,TraesCS3D01G346200,TraesCS4B01G060600,TraesCS4B01G061000,TraesCS4B01G061100,TraesCS4B01G061500,TraesCS5B01G263100,TraesCS6A01G036100,TraesCS6B01G050700,TraesCS6D01G041700,TraesCS7A01G122300,TraesCS7B01G021500 ,	19
GO:0015996	BP: chlorophyll catabolic process	5	1582	13	37006	0.000136913	TraesCS5A01G355700,TraesCS5D01G364100,TraesCS5D01G364200,TraesCS6B01G174300,TraesCS6D01G135300 ,	5
GO:0005985	BP: sucrose metabolic process	8	1582	37	37006	0.000139543	TraesCS2A01G406700,TraesCS2B01G424300,TraesCS2D01G403600,TraesCS7A01G158900,TraesCS7A01G557600,TraesCS7B01G063400,TraesCS7B01G482200,TraesCS7D01G036600 ,	8
GO:0052624	MF: 2-phytyl-1,4-naphthoquinone methyltransferase activity	3	2098	4	61242	0.000156473	TraesCS2A01G362800,TraesCS2A01G365400,TraesCS2D01G360200 ,	3
GO:0042372	BP: phylloquinone biosynthetic process	4	1582	8	37006	0.00020281	TraesCS2A01G362800,TraesCS2A01G365400,TraesCS2D01G360200,TraesCS4A01G406300 ,	4
GO:0000162	BP: tryptophan biosynthetic process	5	1582	14	37006	0.000205475	TraesCS5B01G502700,TraesCS5D01G503800,TraesCS7A01G392800,TraesCS7B01G294800,TraesCS7D01G388400 ,	5
GO:0004820	MF: glycine-tRNA ligase activity	4	2098	10	61242	0.000244333	TraesCS4A01G494400,TraesCS7A01G004000,TraesCS7D01G004500,TraesCS7D01G007800 ,	4
GO:0016787	MF: hydrolase activity	53	2098	930	61242	0.000262062	TraesCS1A01G100100,TraesCS1A01G143000,TraesCS1B01G268000,TraesCS1D01G092700,TraesCS1D01G212200,TraesCS1D01G256400,TraesCS2A01G076100,TraesCS2A01G143100,TraesCS2A01G143200,TraesCS2A01G173400,TraesCS2B01G369600,TraesCS2D01G074400,TraesCS2D01G146400,TraesCS2D01G264600,TraesCS3A01G273900,TraesCS3A01G533300,TraesCS3A01G533600,TraesCS3A01G533800,TraesCS3B01G129400,TraesCS3B01G283900,TraesCS3B01G455500,…	53
GO:0051087	MF: chaperone binding	8	2098	50	61242	0.000278667	TraesCS2A01G303400,TraesCS2B01G320000,TraesCS4A01G442100,TraesCS5A01G548000,TraesCS6A01G231900,TraesCS7A01G269600,TraesCS7B01G167800,TraesCS7D01G270100 ,	8
GO:0006869	BP: lipid transport	15	1582	125	37006	0.000299047	TraesCS3A01G053000,TraesCS3A01G053100,TraesCS5A01G452600,TraesCS5B01G436100,TraesCS5B01G461500,TraesCS5D01G463000,TraesCS6A01G260600,TraesCS6B01G287900,TraesCS6D01G241400,TraesCSU01G057000,TraesCSU01G057100,TraesCSU01G057200,TraesCSU01G057300,TraesCSU01G147100,TraesCSU01G251500 ,	15
GO:0051920	MF: peroxiredoxin activity	3	2098	5	61242	0.000381164	TraesCS2A01G297500,TraesCS2B01G313700,TraesCS2D01G295500 ,	3
GO:0042742	BP: defense response to bacterium	6	1582	24	37006	0.000418745	TraesCS2B01G581900,TraesCS2B01G582000,TraesCS2D01G552100,TraesCS3A01G517100,TraesCS3B01G584700,TraesCS3D01G524700 ,	6
GO:0006426	BP: glycyl-tRNA aminoacylation	4	1582	10	37006	0.000567888	TraesCS4A01G494400,TraesCS7A01G004000,TraesCS7D01G004500,TraesCS7D01G007800 ,	4
GO:0016887	MF: ATPase activity	33	2098	524	61242	0.000693733	TraesCS1A01G049600,TraesCS1B01G066000,TraesCS1D01G052000,TraesCS2B01G550700,TraesCS2D01G370400,TraesCS2D01G523100,TraesCS3A01G257500,TraesCS3A01G258400,TraesCS3A01G285200,TraesCS3B01G141700,TraesCS3B01G291000,TraesCS3B01G291100,TraesCS3B01G319100,TraesCS3B01G340600,TraesCS3D01G257500,TraesCS3D01G258200,TraesCS3D01G306200,TraesCS4A01G103400,TraesCS4B01G200600,TraesCS4B01G332300,TraesCS4D01G201700,…	33
GO:0003849	MF: 3-deoxy-7-phosphoheptulonate synthase activity	3	2098	6	61242	0.000742836	TraesCS2A01G163600,TraesCS2B01G189300,TraesCS2D01G170400 ,	3
GO:0004134	MF: 4-alpha-glucanotransferase activity	3	2098	6	61242	0.000742836	TraesCS2A01G159300,TraesCS2B01G184900,TraesCS2D01G166600 ,	3
GO:0004655	MF: porphobilinogen synthase activity	3	2098	6	61242	0.000742836	TraesCS6A01G107900,TraesCS6B01G136500,TraesCS6D01G095800 ,	3
GO:0004729	MF: oxygen-dependent protoporphyrinogen oxidase activity	3	2098	6	61242	0.000742836	TraesCS5A01G045700,TraesCS5B01G049800,TraesCS5D01G055700 ,	3
GO:0004853	MF: uroporphyrinogen decarboxylase activity	3	2098	6	61242	0.000742836	TraesCS3A01G224800,TraesCS3B01G254400,TraesCS3D01G228800 ,	3
GO:0008863	MF: formate dehydrogenase (NAD+) activity	3	2098	6	61242	0.000742836	TraesCS6B01G302400,TraesCS6D01G255200,TraesCS7D01G232300 ,	3
GO:0016884	MF: carbon-nitrogen ligase activity, with glutamine as amido-N-donor	3	2098	6	61242	0.000742836	TraesCS2A01G262700,TraesCS2B01G279400,TraesCS2D01G261300 ,	3
GO:0016209	MF: antioxidant activity	4	2098	13	61242	0.000766009	TraesCS2A01G297500,TraesCS2B01G127500,TraesCS2B01G313700,TraesCS2D01G295500 ,	4
GO:0033014	BP: tetrapyrrole biosynthetic process	6	1582	27	37006	0.000825151	TraesCS6A01G107900,TraesCS6B01G136500,TraesCS6D01G095800,TraesCS7A01G260800,TraesCS7B01G158800,TraesCS7D01G261800 ,	6
GO:0047150	MF: betaine-homocysteine S-methyltransferase activity	2	2098	2	61242	0.00117304	TraesCS4A01G065100,TraesCS4D01G242100 ,	2
GO:0016630	MF: protochlorophyllide reductase activity	3	2098	7	61242	0.00126678	TraesCS2A01G590600,TraesCS2B01G593000,TraesCS2D01G563600 ,	3
GO:0016747	MF: transferase activity, transferring acyl groups other than amino-acyl groups	46	2098	835	61242	0.0012749	TraesCS1B01G098800,TraesCS1B01G287800,TraesCS1D01G082800,TraesCS2A01G191600,TraesCS2A01G191700,TraesCS2A01G313500,TraesCS2A01G426000,TraesCS2A01G429000,TraesCS2B01G019200,TraesCS2B01G215100,TraesCS2B01G332300,TraesCS2B01G490200,TraesCS2B01G555100,TraesCS2D01G007800,TraesCS2D01G195800,TraesCS2D01G195900,TraesCS2D01G312000,TraesCS2D01G426800,TraesCS2D01G450500,TraesCS2D01G576900,TraesCS3A01G077800,…	46
GO:0030170	MF: pyridoxal phosphate binding	21	2098	294	61242	0.00136487	TraesCS1A01G329500,TraesCS1B01G343000,TraesCS2A01G315800,TraesCS2B01G334000,TraesCS2D01G313800,TraesCS3A01G278000,TraesCS3A01G296900,TraesCS3B01G312200,TraesCS4A01G137000,TraesCS4D01G058200,TraesCS4D01G170300,TraesCS4D01G359400,TraesCS5B01G400000,TraesCS6D01G014100,TraesCS7A01G260800,TraesCS7A01G392800,TraesCS7B01G158800,TraesCS7B01G294800,TraesCS7D01G261800,TraesCS7D01G388400,TraesCSU01G029800 ,	21
GO:0043043	BP: peptide biosynthetic process	3	1582	6	37006	0.00141501	TraesCS4A01G194100,TraesCS4B01G121200,TraesCS4D01G119200 ,	3
GO:0016746	MF: transferase activity, transferring acyl groups	13	2098	146	61242	0.00160962	TraesCS3A01G146100,TraesCS3A01G227400,TraesCS3A01G339700,TraesCS3B01G173200,TraesCS3B01G257000,TraesCS3B01G371300,TraesCS3D01G155000,TraesCS3D01G225300,TraesCS3D01G333200,TraesCS4A01G361400,TraesCS5B01G511500,TraesCS5D01G099700,TraesCS5D01G512000 ,	13
GO:0004030	MF: aldehyde dehydrogenase [NAD(P)+] activity	4	2098	16	61242	0.00179596	TraesCS5A01G113200,TraesCS5B01G120100,TraesCS6A01G239600,TraesCSU01G066700 ,	4
GO:0000166	MF: nucleotide binding	27	2098	426	61242	0.0018414	TraesCS1D01G148500,TraesCS2A01G231500,TraesCS2A01G246200,TraesCS2A01G246900,TraesCS2B01G263300,TraesCS2B01G270500,TraesCS2D01G118000,TraesCS2D01G248600,TraesCS2D01G249200,TraesCS3A01G089000,TraesCS3B01G021000,TraesCS3B01G104400,TraesCS3B01G309400,TraesCS3D01G022400,TraesCS4A01G051900,TraesCS4A01G494400,TraesCS4D01G252700,TraesCS5D01G366500,TraesCS6A01G070500,TraesCS6A01G152700,TraesCS6A01G225200,…	27
GO:0004144	MF: diacylglycerol O-acyltransferase activity	7	2098	52	61242	0.00190315	TraesCS3B01G006700,TraesCS5A01G321800,TraesCS5B01G322300,TraesCS5D01G328800,TraesCS5D01G329000,TraesCS7D01G029000,TraesCSU01G179300 ,	7
GO:0016841	MF: ammonia-lyase activity	7	2098	52	61242	0.00190315	TraesCS1B01G048100,TraesCS2A01G380800,TraesCS2B01G224000,TraesCS2B01G398200,TraesCS6A01G222900,TraesCS6B01G258400,TraesCS6D01G212200 ,	7
GO:0000774	MF: adenyl-nucleotide exchange factor activity	3	2098	8	61242	0.00197522	TraesCS2A01G303400,TraesCS2B01G320000,TraesCS6A01G231900 ,	3
GO:0008649	MF: rRNA methyltransferase activity	4	2098	17	61242	0.00228525	TraesCS5A01G253000,TraesCS5B01G251800,TraesCS5D01G260700,TraesCS7B01G101600 ,	4
GO:0009086	BP: methionine biosynthetic process	4	1582	14	37006	0.00235971	TraesCS4A01G065100,TraesCS4B01G014700,TraesCS4D01G012900,TraesCS4D01G242100 ,	4
GO:0008289	MF: lipid binding	17	2098	228	61242	0.00239389	TraesCS3A01G053000,TraesCS3A01G053100,TraesCS5A01G452600,TraesCS5B01G047200,TraesCS5B01G436100,TraesCS5B01G461500,TraesCS5D01G052300,TraesCS5D01G463000,TraesCS6A01G260600,TraesCS6B01G287900,TraesCS6D01G241400,TraesCSU01G057000,TraesCSU01G057100,TraesCSU01G057200,TraesCSU01G057300,TraesCSU01G147100,TraesCSU01G251500 ,	17
GO:0050662	MF: coenzyme binding	17	2098	229	61242	0.0025052	TraesCS1A01G436500,TraesCS2A01G481200,TraesCS2D01G481500,TraesCS4A01G080300,TraesCS5A01G163400,TraesCS5A01G268300,TraesCS5A01G269300,TraesCS5A01G281600,TraesCS5B01G160700,TraesCS5B01G280700,TraesCS5D01G168400,TraesCS5D01G276300,TraesCS5D01G288700,TraesCS7B01G052700,TraesCS7D01G150600,TraesCS7D01G391700,TraesCS7D01G440000 ,	17
GO:0002161	MF: aminoacyl-tRNA editing activity	6	2098	41	61242	0.00258079	TraesCS2A01G246900,TraesCS2B01G263300,TraesCS2D01G249200,TraesCS3B01G021000,TraesCS3D01G022400,TraesCS6B01G367200 ,	6
GO:0004809	MF: tRNA (guanine-N2-)-methyltransferase activity	3	2098	9	61242	0.00288748	TraesCS2B01G122200,TraesCS2D01G104900,TraesCS3B01G519600 ,	3
GO:0008839	MF: 4-hydroxy-tetrahydrodipicolinate reductase	3	2098	9	61242	0.00288748	TraesCS4B01G355600,TraesCS4D01G349000,TraesCS5A01G524800 ,	3
GO:0015995	BP: chlorophyll biosynthetic process	5	1582	24	37006	0.00305496	TraesCS5A01G466100,TraesCS5B01G477800,TraesCS5D01G478900,TraesCS7A01G480700,TraesCS7D01G467500 ,	5
GO:0003865	MF: 3-oxo-5-alpha-steroid 4-dehydrogenase activity	2	2098	3	61242	0.00343882	TraesCS3A01G366000,TraesCS3D01G359100 ,	2
GO:0004479	MF: methionyl-tRNA formyltransferase activity	2	2098	3	61242	0.00343882	TraesCS3B01G297000,TraesCS3D01G263700 ,	2
GO:0051060	MF: pullulanase activity	2	2098	3	61242	0.00343882	TraesCS7A01G133500,TraesCS7B01G034600 ,	2
GO:0006081	BP: cellular aldehyde metabolic process	4	1582	16	37006	0.0040071	TraesCS5A01G113200,TraesCS5B01G120100,TraesCS6A01G239600,TraesCSU01G066700 ,	4
GO:0004109	MF: coproporphyrinogen oxidase activity	3	2098	10	61242	0.00402025	TraesCS2A01G426900,TraesCS2B01G447300,TraesCS2D01G425000 ,	3
GO:0031177	MF: phosphopantetheine binding	3	2098	10	61242	0.00402025	TraesCS5A01G096100,TraesCS5B01G102000,TraesCS5D01G108700 ,	3
GO:0004568	MF: chitinase activity	8	2098	77	61242	0.00485113	TraesCS1A01G203700,TraesCS1D01G207100,TraesCS1D01G392100,TraesCS2A01G350700,TraesCS3A01G260200,TraesCS3B01G293200,TraesCS3D01G260300,TraesCS3D01G260500 ,	8
GO:0008202	BP: steroid metabolic process	2	1582	3	37006	0.00532335	TraesCS3A01G366000,TraesCS3D01G359100 ,	2
GO:0009063	BP: cellular amino acid catabolic process	2	1582	3	37006	0.00532335	TraesCS6A01G207500,TraesCS6D01G188900 ,	2
GO:0071951	BP: conversion of methionyl-tRNA to N-formyl-methionyl-tRNA	2	1582	3	37006	0.00532335	TraesCS3B01G297000,TraesCS3D01G263700 ,	2
GO:0004827	MF: proline-tRNA ligase activity	3	2098	11	61242	0.00538777	TraesCS2A01G246200,TraesCS2B01G270500,TraesCS2D01G248600 ,	3
GO:0008792	MF: arginine decarboxylase activity	3	2098	11	61242	0.00538777	TraesCS1B01G018200,TraesCS3D01G545100,TraesCSU01G047800 ,	3
GO:0004519	MF: endonuclease activity	7	2098	65	61242	0.00675109	TraesCS2A01G527100,TraesCS2B01G535500,TraesCS2B01G557700,TraesCS2D01G530000,TraesCS3A01G044000,TraesCS3B01G039600,TraesCS3D01G036800 ,	7
GO:0003860	MF: 3-hydroxyisobutyryl-CoA hydrolase activity	3	2098	12	61242	0.007002	TraesCS3A01G291100,TraesCS3B01G325800,TraesCS3D01G290900 ,	3
GO:0005381	MF: iron ion transmembrane transporter activity	3	2098	12	61242	0.007002	TraesCS4A01G085200,TraesCS4B01G219000,TraesCS4D01G219200 ,	3
GO:0008131	MF: primary amine oxidase activity	3	2098	12	61242	0.007002	TraesCS4A01G020900,TraesCS4B01G282700,TraesCS4D01G281700 ,	3
GO:0016857	MF: racemase and epimerase activity, acting on carbohydrates and derivatives	4	2098	23	61242	0.00722179	TraesCS4A01G080300,TraesCS5A01G281600,TraesCS5B01G280700,TraesCS5D01G288700 ,	4
GO:0019139	MF: cytokinin dehydrogenase activity	5	2098	36	61242	0.00731564	TraesCS1A01G159600,TraesCS1B01G176000,TraesCS1D01G237200,TraesCS2D01G374600,TraesCS3A01G321100 ,	5
GO:0050832	BP: defense response to fungus	6	1582	42	37006	0.00848413	TraesCS2B01G581900,TraesCS2B01G582000,TraesCS2D01G552100,TraesCS3A01G517100,TraesCS3B01G584700,TraesCS3D01G524700 ,	6
GO:0006559	BP: L-phenylalanine catabolic process	7	1582	55	37006	0.00870028	TraesCS1B01G048100,TraesCS2A01G380800,TraesCS2B01G224000,TraesCS2B01G398200,TraesCS6A01G222900,TraesCS6B01G258400,TraesCS6D01G212200 ,	7
GO:0016020	CC: membrane	158	505	3577	13464	0.00902682	TraesCS1A01G049600,TraesCS1A01G116200,TraesCS1A01G149300,TraesCS1A01G373100,TraesCS1A01G426300,TraesCS1B01G066000,TraesCS1B01G167200,TraesCS1B01G393300,TraesCS1D01G001600,TraesCS1D01G052000,TraesCS1D01G064500,TraesCS1D01G115700,TraesCS1D01G117400,TraesCS1D01G146600,TraesCS1D01G147200,TraesCS1D01G201200,TraesCS1D01G269600,TraesCS1D01G379900,TraesCS1D01G435800,TraesCS2A01G007100,TraesCS2A01G102600,…	158
GO:0006433	BP: prolyl-tRNA aminoacylation	3	1582	11	37006	0.00993977	TraesCS2A01G246200,TraesCS2B01G270500,TraesCS2D01G248600 ,	3
GO:0006527	BP: arginine catabolic process	3	1582	11	37006	0.00993977	TraesCS1B01G018200,TraesCS3D01G545100,TraesCSU01G047800 ,	3
GO:0045017	BP: glycerolipid biosynthetic process	6	1582	44	37006	0.0106239	TraesCS3B01G006700,TraesCS5A01G321800,TraesCS5B01G322300,TraesCS5D01G328800,TraesCS7D01G029000,TraesCSU01G179300 ,	6
GO:0004049	MF: anthranilate synthase activity	2	2098	5	61242	0.0109478	TraesCS5B01G502700,TraesCS5D01G503800 ,	2
GO:0016597	MF: amino acid binding	9	2098	107	61242	0.011388	TraesCS2A01G271700,TraesCS2A01G291900,TraesCS2B01G289900,TraesCS2D01G270300,TraesCS4A01G106500,TraesCS5A01G370200,TraesCS6A01G218300,TraesCS7B01G159600,TraesCS7D01G262700 ,	9
GO:0009308	BP: amine metabolic process	3	1582	12	37006	0.0128365	TraesCS4A01G020900,TraesCS4B01G282700,TraesCS4D01G281700 ,	3
GO:0034755	BP: iron ion transmembrane transport	3	1582	12	37006	0.0128365	TraesCS4A01G085200,TraesCS4B01G219000,TraesCS4D01G219200 ,	3
GO:0004623	MF: phospholipase A2 activity	3	2098	15	61242	0.013414	TraesCS4A01G087100,TraesCS4B01G217300,TraesCS4D01G217600 ,	3
GO:0004832	MF: valine-tRNA ligase activity	3	2098	15	61242	0.013414	TraesCS2A01G246900,TraesCS2B01G263300,TraesCS2D01G249200 ,	3
GO:0006857	BP: oligopeptide transport	9	1582	89	37006	0.0138379	TraesCS1D01G269600,TraesCS4A01G440700,TraesCS4D01G024400,TraesCS5A01G485200,TraesCS5A01G485300,TraesCS5B01G498500,TraesCS5B01G498700,TraesCS5D01G498700,TraesCS7D01G049300 ,	9
GO:0016831	MF: carboxy-lyase activity	9	2098	113	61242	0.0158455	TraesCS1A01G329500,TraesCS1B01G343000,TraesCS2A01G315800,TraesCS2B01G334000,TraesCS2D01G313800,TraesCS3A01G296900,TraesCS4D01G359400,TraesCS6D01G014100,TraesCSU01G029800 ,	9
GO:0003871	MF: 5-methyltetrahydropteroyltriglutamate-homocysteine S-methyltransferase activity	2	2098	6	61242	0.0160503	TraesCS4B01G014700,TraesCS4D01G012900 ,	2
GO:0003876	MF: AMP deaminase activity	2	2098	6	61242	0.0160503	TraesCS1B01G238200,TraesCS1D01G226400 ,	2
GO:0004335	MF: galactokinase activity	2	2098	6	61242	0.0160503	TraesCS2B01G451100,TraesCS2D01G428100 ,	2
GO:0004654	MF: polyribonucleotide nucleotidyltransferase activity	2	2098	6	61242	0.0160503	TraesCS2A01G239200,TraesCS2D01G246100 ,	2
GO:0004781	MF: sulfate adenylyltransferase (ATP) activity	2	2098	6	61242	0.0160503	TraesCS2D01G031800,TraesCS5D01G392300 ,	2
GO:0008824	MF: cyanate hydratase activity	2	2098	6	61242	0.0160503	TraesCS4B01G297300,TraesCS4D01G296200 ,	2
GO:0052861	MF: glucan endo-1,3-beta-glucanase activity, C-3 substituted reducing group	2	2098	6	61242	0.0160503	TraesCS5A01G199400,TraesCS5D01G205100 ,	2
GO:0042558	BP: pteridine-containing compound metabolic process	2	1582	5	37006	0.0167541	TraesCS2B01G336800,TraesCS2D01G316200 ,	2
GO:0006032	BP: chitin catabolic process	8	1582	77	37006	0.0169759	TraesCS1A01G203700,TraesCS1D01G207100,TraesCS1D01G392100,TraesCS2A01G350700,TraesCS3A01G260200,TraesCS3B01G293200,TraesCS3D01G260300,TraesCS3D01G260500 ,	8
GO:0016998	BP: cell wall macromolecule catabolic process	8	1582	77	37006	0.0169759	TraesCS1A01G203700,TraesCS1D01G207100,TraesCS1D01G392100,TraesCS2A01G350700,TraesCS3A01G260200,TraesCS3B01G293200,TraesCS3D01G260300,TraesCS3D01G260500 ,	8
GO:0004867	MF: serine-type endopeptidase inhibitor activity	19	2098	324	61242	0.0171021	TraesCS1A01G265300,TraesCS1B01G033900,TraesCS1B01G034000,TraesCS1B01G276300,TraesCS1B01G276800,TraesCS1D01G027300,TraesCS1D01G266000,TraesCS2A01G158800,TraesCS3A01G046000,TraesCS3A01G046100,TraesCS3A01G046200,TraesCS3A01G093900,TraesCS3B01G037000,TraesCS3B01G038700,TraesCS3B01G109200,TraesCS3D01G034100,TraesCS3D01G034200,TraesCS3D01G094200,TraesCSU01G049500 ,	19
GO:0009690	BP: cytokinin metabolic process	5	1582	36	37006	0.0177721	TraesCS1A01G159600,TraesCS1B01G176000,TraesCS1D01G237200,TraesCS2D01G374600,TraesCS3A01G321100 ,	5
GO:0046872	MF: metal ion binding	49	2098	1048	61242	0.0188723	TraesCS2A01G069400,TraesCS2A01G284500,TraesCS2A01G525500,TraesCS2B01G077100,TraesCS2B01G082500,TraesCS2B01G188700,TraesCS2B01G555400,TraesCS2B01G569000,TraesCS2D01G068100,TraesCS2D01G169800,TraesCS2D01G528500,TraesCS3A01G213500,TraesCS3A01G484800,TraesCS3B01G532000,TraesCS3D01G479900,TraesCS4A01G210100,TraesCS4A01G434000,TraesCS4B01G037700,TraesCS4B01G037900,TraesCS4D01G035200,TraesCS4D01G102000,…	49
GO:0008725	MF: DNA-3-methyladenine glycosylase activity	3	2098	17	61242	0.0190544	TraesCS3A01G352700,TraesCS3B01G385400,TraesCS3D01G346700 ,	3
GO:0006633	BP: fatty acid biosynthetic process	17	1582	228	37006	0.0191655	TraesCS2A01G069400,TraesCS2A01G313500,TraesCS2B01G082500,TraesCS2B01G332300,TraesCS2D01G068100,TraesCS2D01G312000,TraesCS3A01G484800,TraesCS3B01G532000,TraesCS3D01G479900,TraesCS4A01G303900,TraesCS4B01G274700,TraesCS5A01G096100,TraesCS5B01G102000,TraesCS5D01G108700,TraesCS6A01G073300,TraesCS7D01G089200,TraesCSU01G166100 ,	17
GO:0004462	MF: lactoylglutathione lyase activity	3	2098	18	61242	0.0222935	TraesCS5A01G454900,TraesCS5D01G262700,TraesCS6D01G197700 ,	3
GO:0008964	MF: phosphoenolpyruvate carboxylase activity	3	2098	18	61242	0.0222935	TraesCS5A01G181800,TraesCS7B01G237900,TraesCS7D01G333900 ,	3
GO:0046556	MF: alpha-L-arabinofuranosidase activity	3	2098	18	61242	0.0222935	TraesCS2B01G114500,TraesCS2D01G097800,TraesCS7B01G303800 ,	3
GO:0046983	MF: protein dimerization activity	50	2098	1085	61242	0.0225019	TraesCS1A01G083000,TraesCS1B01G481300,TraesCS1D01G127700,TraesCS1D01G338000,TraesCS2A01G271700,TraesCS2A01G275600,TraesCS2A01G348800,TraesCS2B01G289900,TraesCS2B01G293300,TraesCS2B01G460000,TraesCS2D01G270300,TraesCS3A01G000400,TraesCS3A01G000600,TraesCS3A01G000700,TraesCS3A01G207300,TraesCS3A01G489500,TraesCS3A01G534900,TraesCS3B01G002500,TraesCS3B01G233700,TraesCS3B01G612000,TraesCS3D01G008900,…	50
GO:0006438	BP: valyl-tRNA aminoacylation	3	1582	15	37006	0.0241338	TraesCS2A01G246900,TraesCS2B01G263300,TraesCS2D01G249200 ,	3
GO:0050482	BP: arachidonic acid secretion	3	1582	15	37006	0.0241338	TraesCS4A01G087100,TraesCS4B01G217300,TraesCS4D01G217600 ,	3
GO:0006402	BP: mRNA catabolic process	2	1582	6	37006	0.0244236	TraesCS2A01G239200,TraesCS2D01G246100 ,	2
GO:0009168	BP: purine ribonucleoside monophosphate biosynthetic process	2	1582	6	37006	0.0244236	TraesCS1B01G238200,TraesCS1D01G226400 ,	2
GO:0009439	BP: cyanate metabolic process	2	1582	6	37006	0.0244236	TraesCS4B01G297300,TraesCS4D01G296200 ,	2
GO:0032264	BP: IMP salvage	2	1582	6	37006	0.0244236	TraesCS1B01G238200,TraesCS1D01G226400 ,	2
GO:0004351	MF: glutamate decarboxylase activity	3	2098	19	61242	0.0258127	TraesCS2A01G315800,TraesCS2B01G334000,TraesCS2D01G313800 ,	3
GO:0042803	MF: protein homodimerization activity	3	2098	19	61242	0.0258127	TraesCS2A01G303400,TraesCS2B01G320000,TraesCS6A01G231900 ,	3
GO:0042626	MF: ATPase activity, coupled to transmembrane movement of substances	13	2098	207	61242	0.0269006	TraesCS2B01G550700,TraesCS2D01G523100,TraesCS3A01G257500,TraesCS3A01G258400,TraesCS3A01G285200,TraesCS3B01G291000,TraesCS3B01G291100,TraesCS3B01G319100,TraesCS3D01G257500,TraesCS3D01G258200,TraesCS6B01G291900,TraesCS6D01G161200,TraesCS7B01G269700 ,	13
GO:0006814	BP: sodium ion transport	5	1582	40	37006	0.0269913	TraesCS3A01G183800,TraesCS3D01G188000,TraesCS5A01G100600,TraesCS5B01G105700,TraesCS5D01G113100 ,	5
GO:0009725	BP: response to hormone	7	1582	69	37006	0.0277678	TraesCS1A01G396400,TraesCS1B01G424700,TraesCS1D01G404400,TraesCS2A01G547800,TraesCS2B01G578500,TraesCS2D01G548900,TraesCS7D01G161900 ,	7
GO:0046577	MF: long-chain-alcohol oxidase activity	2	2098	8	61242	0.0286266	TraesCS1A01G153000,TraesCS6A01G225800 ,	2
GO:0000103	BP: sulfate assimilation	3	1582	16	37006	0.0287785	TraesCS2D01G031800,TraesCS3D01G068600,TraesCS5D01G392300 ,	3
GO:0004664	MF: prephenate dehydratase activity	3	2098	20	61242	0.0296114	TraesCS2A01G291900,TraesCS4A01G106500,TraesCS5A01G370200 ,	3
GO:0004784	MF: superoxide dismutase activity	3	2098	20	61242	0.0296114	TraesCS4A01G434000,TraesCS7B01G197300,TraesCS7D01G290700 ,	3
GO:0008168	MF: methyltransferase activity	33	2098	680	61242	0.0303215	TraesCS1A01G198600,TraesCS1B01G481300,TraesCS1D01G199800,TraesCS1D01G202300,TraesCS1D01G338000,TraesCS2A01G362800,TraesCS2A01G365400,TraesCS2B01G460000,TraesCS2D01G151700,TraesCS2D01G360200,TraesCS3A01G406100,TraesCS3A01G534900,TraesCS3B01G612000,TraesCS3D01G392500,TraesCS3D01G464300,TraesCS3D01G540200,TraesCS4A01G012300,TraesCS4A01G239900,TraesCS4B01G291900,TraesCS4B01G384000,TraesCS4D01G059400,…	33
GO:0006364	BP: rRNA processing	9	1582	103	37006	0.0324181	TraesCS1A01G402100,TraesCS1D01G409700,TraesCS2A01G492600,TraesCS2D01G492900,TraesCS4D01G059400,TraesCS5A01G253000,TraesCS5B01G251800,TraesCS5D01G260700,TraesCS7B01G101600 ,	9
GO:0003746	MF: translation elongation factor activity	6	2098	70	61242	0.0327671	TraesCS4A01G194100,TraesCS4B01G121200,TraesCS4D01G119200,TraesCS5A01G093200,TraesCS5B01G099300,TraesCS5D01G105500 ,	6
GO:0000175	MF: 3'-5'-exoribonuclease activity	2	2098	9	61242	0.0359806	TraesCS2A01G239200,TraesCS2D01G246100 ,	2
GO:0003999	MF: adenine phosphoribosyltransferase activity	2	2098	9	61242	0.0359806	TraesCS6B01G251600,TraesCS6D01G204800 ,	2
GO:0003723	MF: RNA binding	42	2098	917	61242	0.0368705	TraesCS1A01G152600,TraesCS1A01G376400,TraesCS1B01G170100,TraesCS1B01G170200,TraesCS1B01G396800,TraesCS1B01G434400,TraesCS1D01G148500,TraesCS1D01G149700,TraesCS1D01G149800,TraesCS1D01G383500,TraesCS1D01G412600,TraesCS2A01G239200,TraesCS2A01G264000,TraesCS2A01G335400,TraesCS2B01G122200,TraesCS2B01G278200,TraesCS2D01G104900,TraesCS2D01G246100,TraesCS2D01G260000,TraesCS3A01G105900,TraesCS3A01G268600,…	42
GO:0046373	BP: L-arabinose metabolic process	3	1582	18	37006	0.0393733	TraesCS2B01G114500,TraesCS2D01G097800,TraesCS7B01G303800 ,	3
GO:0004097	MF: catechol oxidase activity	3	2098	23	61242	0.0426616	TraesCS3B01G568600,TraesCS4D01G359200,TraesCS7A01G054500 ,	3
GO:0019843	MF: rRNA binding	6	2098	75	61242	0.0436945	TraesCS4A01G342800,TraesCS4B01G157100,TraesCS4D01G164500,TraesCS5A01G279700,TraesCS5B01G531900,TraesCS5D01G530200 ,	6
GO:0016614	MF: oxidoreductase activity, acting on CH-OH group of donors	14	2098	246	61242	0.0452578	TraesCS1A01G153000,TraesCS1A01G159600,TraesCS1B01G176000,TraesCS1D01G001600,TraesCS1D01G237200,TraesCS2D01G374600,TraesCS3A01G321100,TraesCS5A01G192300,TraesCS6A01G225800,TraesCS7A01G126600,TraesCS7B01G419000,TraesCS7D01G124500,TraesCS7D01G498100,TraesCS7D01G498300 ,	14
GO:0006536	BP: glutamate metabolic process	3	1582	19	37006	0.0453109	TraesCS2A01G315800,TraesCS2B01G334000,TraesCS2D01G313800 ,	3
GO:0022891	MF: substrate-specific transmembrane transporter activity	12	2098	202	61242	0.0464965	TraesCS1A01G426300,TraesCS1D01G435800,TraesCS2A01G341400,TraesCS2B01G339100,TraesCS2B01G390300,TraesCS2D01G319100,TraesCS4B01G340000,TraesCS4D01G336100,TraesCS4D01G336300,TraesCS5A01G509400,TraesCS5B01G001000,TraesCS5D01G498200 ,	12

## Sheet: root_up
Table S1. GO annotation of all differentially expressed genes (DEGS) in roots and shoots
GO annotation of all up-regulated DEGs in roots.
GO	Description	Deg_num	Deg_all	Bg_num	Bg_all	Pvalue	Gene	Count
GO:0016020	CC: membrane	203	361	3577	13464	1.56408e-33	TraesCS1A01G021200,TraesCS1A01G049600,TraesCS1A01G059200,TraesCS1A01G149300,TraesCS1A01G150400,TraesCS1A01G198300,TraesCS1A01G219500,TraesCS1A01G240500,TraesCS1A01G256700,TraesCS1A01G310300,TraesCS1A01G357100,TraesCS1A01G413400,TraesCS1B01G066000,TraesCS1B01G167200,TraesCS1B01G168000,TraesCS1B01G168100,TraesCS1B01G213100,TraesCS1B01G267300,TraesCS1B01G278600,TraesCS1B01G321500,TraesCS1D01G052000,…	203
GO:0008171	MF: O-methyltransferase activity	47	1744	189	61242	1.8331e-30	TraesCS1A01G335100,TraesCS1A01G335300,TraesCS1A01G335400,TraesCS1A01G335500,TraesCS1B01G021000,TraesCS1B01G348000,TraesCS1B01G348100,TraesCS1B01G348200,TraesCS1B01G348300,TraesCS1D01G337500,TraesCS1D01G337600,TraesCS1D01G337700,TraesCS1D01G337800,TraesCS2B01G606200,TraesCS2D01G575400,TraesCS3A01G534900,TraesCS3B01G448600,TraesCS3B01G612000,TraesCS3D01G540200,TraesCS4A01G239900,TraesCS4A01G383100,…	47
GO:0020037	MF: heme binding	169	1744	2478	61242	1.47928e-25	TraesCS1A01G079400,TraesCS1A01G161400,TraesCS1A01G177100,TraesCS1A01G177300,TraesCS1A01G177800,TraesCS1A01G303100,TraesCS1A01G318200,TraesCS1A01G318300,TraesCS1A01G318400,TraesCS1A01G318500,TraesCS1A01G318600,TraesCS1A01G318700,TraesCS1A01G319000,TraesCS1A01G342300,TraesCS1B01G001900,TraesCS1B01G096600,TraesCS1B01G096900,TraesCS1B01G130000,TraesCS1B01G177900,TraesCS1B01G202400,TraesCS1B01G203000,…	169
GO:0004601	MF: peroxidase activity	72	1744	742	61242	2.83979e-19	TraesCS1A01G079400,TraesCS1A01G318200,TraesCS1A01G318300,TraesCS1A01G318400,TraesCS1A01G318500,TraesCS1A01G318600,TraesCS1A01G318700,TraesCS1A01G319000,TraesCS1A01G342300,TraesCS1A01G357100,TraesCS1B01G096600,TraesCS1B01G096900,TraesCS1B01G330200,TraesCS1B01G330600,TraesCS1B01G330700,TraesCS1B01G330800,TraesCS1B01G331300,TraesCS1B01G354800,TraesCS1B01G355000,TraesCS1B01G355500,TraesCS1D01G080900,…	72
GO:0005215	MF: transporter activity	77	1744	899	61242	2.09337e-17	TraesCS1A01G059200,TraesCS1A01G150400,TraesCS1A01G198300,TraesCS1A01G204300,TraesCS1A01G219500,TraesCS1B01G168000,TraesCS1B01G168100,TraesCS1B01G213100,TraesCS1D01G060600,TraesCS1D01G147200,TraesCS1D01G147400,TraesCS1D01G201800,TraesCS2A01G007100,TraesCS2A01G189000,TraesCS2A01G264500,TraesCS2A01G341400,TraesCS2A01G350100,TraesCS2A01G350300,TraesCS2A01G373200,TraesCS2A01G443600,TraesCS2B01G277600,…	77
GO:0006979	BP: response to oxidative stress	70	1218	729	37006	1.69367e-15	TraesCS1A01G079400,TraesCS1A01G318200,TraesCS1A01G318300,TraesCS1A01G318400,TraesCS1A01G318500,TraesCS1A01G318600,TraesCS1A01G318700,TraesCS1A01G319000,TraesCS1A01G342300,TraesCS1B01G096600,TraesCS1B01G096900,TraesCS1B01G330200,TraesCS1B01G330600,TraesCS1B01G330700,TraesCS1B01G330800,TraesCS1B01G331300,TraesCS1B01G354800,TraesCS1B01G355000,TraesCS1B01G355500,TraesCS1D01G080900,TraesCS1D01G317800,…	70
GO:0055114	BP: oxidation-reduction process	283	1218	5560	37006	1.01386e-14	TraesCS1A01G015600,TraesCS1A01G015700,TraesCS1A01G025800,TraesCS1A01G079400,TraesCS1A01G161400,TraesCS1A01G177100,TraesCS1A01G177300,TraesCS1A01G177800,TraesCS1A01G221000,TraesCS1A01G303100,TraesCS1A01G310600,TraesCS1A01G318200,TraesCS1A01G318300,TraesCS1A01G318400,TraesCS1A01G318500,TraesCS1A01G318600,TraesCS1A01G318700,TraesCS1A01G319000,TraesCS1A01G331600,TraesCS1A01G342300,TraesCS1A01G357100,…	283
GO:0016747	MF: transferase activity, transferring acyl groups other than amino-acyl groups	67	1744	835	61242	5.69684e-14	TraesCS1A01G041700,TraesCS1A01G081200,TraesCS1A01G173800,TraesCS1A01G413400,TraesCS1B01G033700,TraesCS1B01G098800,TraesCS1B01G138600,TraesCS1B01G190600,TraesCS1D01G027200,TraesCS1D01G082800,TraesCS1D01G120000,TraesCS1D01G164900,TraesCS1D01G165000,TraesCS1D01G420900,TraesCS2A01G191600,TraesCS2A01G429000,TraesCS2A01G429200,TraesCS2B01G049100,TraesCS2B01G215000,TraesCS2B01G215100,TraesCS2B01G449600,…	67
GO:0016705	MF: oxidoreductase activity, acting on paired donors, with incorporation or reduction of molecular oxygen	96	1744	1614	61242	1.68911e-11	TraesCS1A01G161400,TraesCS1A01G177100,TraesCS1A01G177300,TraesCS1A01G177800,TraesCS1A01G303100,TraesCS1B01G001900,TraesCS1B01G130000,TraesCS1B01G177900,TraesCS1B01G202400,TraesCS1B01G203000,TraesCS1B01G379000,TraesCS1D01G158400,TraesCS1D01G176400,TraesCS1D01G245600,TraesCS2A01G003400,TraesCS2A01G019400,TraesCS2A01G044900,TraesCS2A01G175700,TraesCS2A01G388200,TraesCS2A01G422300,TraesCS2B01G016800,…	96
GO:0005506	MF: iron ion binding	103	1744	1803	61242	3.08923e-11	TraesCS1A01G161400,TraesCS1A01G177100,TraesCS1A01G177300,TraesCS1A01G177800,TraesCS1A01G303100,TraesCS1B01G001900,TraesCS1B01G130000,TraesCS1B01G177900,TraesCS1B01G202400,TraesCS1B01G203000,TraesCS1B01G379000,TraesCS1D01G158400,TraesCS1D01G176400,TraesCS1D01G245600,TraesCS1D01G352600,TraesCS2A01G003400,TraesCS2A01G019400,TraesCS2A01G044900,TraesCS2A01G175700,TraesCS2A01G388200,TraesCS2A01G422300,…	103
GO:0046983	MF: protein dimerization activity	69	1744	1085	61242	8.17317e-10	TraesCS1A01G083000,TraesCS1A01G106400,TraesCS1A01G281300,TraesCS1A01G335100,TraesCS1A01G335300,TraesCS1A01G335400,TraesCS1A01G335500,TraesCS1B01G021000,TraesCS1B01G100400,TraesCS1B01G290500,TraesCS1B01G348000,TraesCS1B01G348100,TraesCS1B01G348200,TraesCS1B01G348300,TraesCS1D01G280600,TraesCS1D01G337500,TraesCS1D01G337600,TraesCS1D01G337700,TraesCS1D01G337800,TraesCS2B01G606200,TraesCS3A01G155100,…	69
GO:0005509	MF: calcium ion binding	69	1744	1143	61242	6.73991e-09	TraesCS1A01G134000,TraesCS1B01G020200,TraesCS1B01G050100,TraesCS1B01G092400,TraesCS1B01G272000,TraesCS1D01G010100,TraesCS1D01G125800,TraesCS1D01G284900,TraesCS2A01G071800,TraesCS2A01G071900,TraesCS2A01G156400,TraesCS2A01G166200,TraesCS2B01G151900,TraesCS2B01G182000,TraesCS2D01G070600,TraesCS2D01G070700,TraesCS2D01G162300,TraesCS2D01G347500,TraesCS2D01G550900,TraesCS3A01G315400,TraesCS3A01G488400,…	69
GO:0008168	MF: methyltransferase activity	48	1744	680	61242	1.29595e-08	TraesCS1A01G335100,TraesCS1A01G335300,TraesCS1A01G335400,TraesCS1A01G335500,TraesCS1B01G021000,TraesCS1B01G348000,TraesCS1B01G348100,TraesCS1B01G348200,TraesCS1B01G348300,TraesCS1D01G337500,TraesCS1D01G337600,TraesCS1D01G337700,TraesCS1D01G337800,TraesCS2B01G034900,TraesCS2B01G606200,TraesCS2D01G575400,TraesCS3A01G534900,TraesCS3B01G448600,TraesCS3B01G612000,TraesCS3D01G406500,TraesCS3D01G540200,…	48
GO:0016887	MF: ATPase activity	40	1744	524	61242	2.55149e-08	TraesCS1A01G049600,TraesCS1A01G240500,TraesCS1A01G368500,TraesCS1B01G066000,TraesCS1D01G052000,TraesCS1D01G240600,TraesCS2B01G012300,TraesCS2D01G010400,TraesCS2D01G010500,TraesCS3A01G122500,TraesCS3A01G221400,TraesCS3A01G258400,TraesCS3B01G141700,TraesCS3B01G251300,TraesCS3B01G291100,TraesCS3D01G124400,TraesCS3D01G231500,TraesCS4A01G103400,TraesCS4A01G331100,TraesCS4B01G200600,TraesCS4D01G201700,…	40
GO:0045492	BP: xylan biosynthetic process	9	1218	26	37006	8.29549e-08	TraesCS4A01G227100,TraesCS4D01G086700,TraesCS5A01G313000,TraesCS5B01G313900,TraesCS5D01G319700,TraesCS6A01G131900,TraesCS6B01G160200,TraesCS6D01G121700,TraesCS7A01G443100 ,	9
GO:0008725	MF: DNA-3-methyladenine glycosylase activity	7	1744	17	61242	2.27149e-07	TraesCS3A01G352700,TraesCS3B01G385400,TraesCS3D01G322500,TraesCS3D01G346700,TraesCS5A01G224300,TraesCS7B01G416200,TraesCS7D01G496200 ,	7
GO:0003700	MF: transcription factor activity, sequence-specific DNA binding	85	1744	1665	61242	2.35757e-07	TraesCS1A01G121500,TraesCS1A01G218100,TraesCS1A01G301100,TraesCS1A01G348600,TraesCS1A01G370400,TraesCS1A01G370700,TraesCS1B01G088900,TraesCS1B01G231500,TraesCS1B01G389900,TraesCS1D01G272600,TraesCS1D01G300700,TraesCS1D01G351600,TraesCS1D01G418600,TraesCS2A01G399500,TraesCS2A01G415100,TraesCS2B01G010500,TraesCS2B01G198700,TraesCS2D01G397000,TraesCS2D01G412200,TraesCS3A01G209800,TraesCS3A01G328100,…	85
GO:0016760	MF: cellulose synthase (UDP-forming) activity	14	1744	100	61242	9.84073e-07	TraesCS1A01G149300,TraesCS1B01G167200,TraesCS1D01G146600,TraesCS2A01G210300,TraesCS3A01G289900,TraesCS3B01G034600,TraesCS3B01G324500,TraesCS3D01G010300,TraesCS3D01G289600,TraesCS5A01G222500,TraesCS5A01G253200,TraesCS5B01G221600,TraesCS5B01G252100,TraesCS5D01G230300 ,	14
GO:0006810	BP: transport	67	1218	1101	37006	1.29137e-06	TraesCS1A01G059200,TraesCS1A01G150400,TraesCS1A01G198300,TraesCS1A01G368500,TraesCS1B01G168000,TraesCS1B01G168100,TraesCS1B01G213100,TraesCS1D01G060600,TraesCS1D01G147200,TraesCS1D01G147400,TraesCS1D01G201800,TraesCS1D01G276300,TraesCS2A01G007100,TraesCS2A01G264500,TraesCS2A01G350100,TraesCS2A01G350300,TraesCS2A01G443600,TraesCS2B01G012300,TraesCS2B01G277600,TraesCS2B01G368700,TraesCS2B01G464700,…	67
GO:0016798	MF: hydrolase activity, acting on glycosyl bonds	9	1744	48	61242	7.43019e-06	TraesCS3A01G038200,TraesCS3D01G041700,TraesCS4A01G045500,TraesCS4A01G045800,TraesCS4A01G292300,TraesCS4B01G021800,TraesCS4B01G259400,TraesCS4D01G019500,TraesCS4D01G259100 ,	9
GO:0010181	MF: FMN binding	16	1744	155	61242	1.01121e-05	TraesCS1A01G015600,TraesCS1A01G015700,TraesCS1B01G018700,TraesCS1B01G019700,TraesCS1B01G332700,TraesCS1D01G013500,TraesCS1D01G013600,TraesCS1D01G013700,TraesCS1D01G320300,TraesCS2D01G264400,TraesCS4A01G098900,TraesCS4B01G048500,TraesCS4B01G205400,TraesCS5D01G432900,TraesCS7A01G174700,TraesCS7A01G425200 ,	16
GO:0004553	MF: hydrolase activity, hydrolyzing O-glycosyl compounds	57	1744	1091	61242	1.14556e-05	TraesCS1A01G234600,TraesCS1D01G283900,TraesCS2A01G038400,TraesCS2A01G386100,TraesCS2A01G433500,TraesCS2A01G488900,TraesCS2A01G498500,TraesCS2B01G516300,TraesCS2B01G516700,TraesCS2B01G516900,TraesCS2D01G037400,TraesCS2D01G338100,TraesCS2D01G382600,TraesCS2D01G431500,TraesCS2D01G489200,TraesCS3A01G038200,TraesCS3A01G330500,TraesCS3A01G483000,TraesCS3B01G360500,TraesCS3B01G526700,TraesCS3B01G529700,…	57
GO:0016021	CC: integral component of membrane	108	361	2762	13464	1.15665e-05	TraesCS1A01G142400,TraesCS1A01G204300,TraesCS1A01G219500,TraesCS1A01G256700,TraesCS1A01G310300,TraesCS1A01G368500,TraesCS1B01G020200,TraesCS1B01G159400,TraesCS1B01G217900,TraesCS1B01G267300,TraesCS1B01G321500,TraesCS1D01G052700,TraesCS1D01G141400,TraesCS1D01G256100,TraesCS1D01G276300,TraesCS1D01G309800,TraesCS2A01G189000,TraesCS2A01G341400,TraesCS2A01G373200,TraesCS2B01G012300,TraesCS2B01G338700,…	108
GO:0016602	CC: CCAAT-binding factor complex	5	361	13	13464	1.45281e-05	TraesCS2B01G198700,TraesCS4A01G277300,TraesCS4B01G290400,TraesCS4D01G033700,TraesCS4D01G289600 ,	5
GO:0008152	BP: metabolic process	134	1218	2838	37006	1.54451e-05	TraesCS1A01G221000,TraesCS1A01G249000,TraesCS1A01G255800,TraesCS1A01G257500,TraesCS1A01G283100,TraesCS1A01G310600,TraesCS1A01G407800,TraesCS1A01G407900,TraesCS1A01G413400,TraesCS1B01G234300,TraesCS1B01G266500,TraesCS1D01G222600,TraesCS1D01G256400,TraesCS1D01G282300,TraesCS1D01G420900,TraesCS2A01G027800,TraesCS2A01G029000,TraesCS2A01G068500,TraesCS2A01G134500,TraesCS2A01G145800,TraesCS2A01G159600,…	134
GO:0004038	MF: allantoinase activity	3	1744	3	61242	2.3055e-05	TraesCS2A01G587900,TraesCS2B01G595300,TraesCS2D01G565300 ,	3
GO:0000256	BP: allantoin catabolic process	3	1218	3	37006	3.55705e-05	TraesCS2A01G587900,TraesCS2B01G595300,TraesCS2D01G565300 ,	3
GO:0016491	MF: oxidoreductase activity	109	1744	2600	61242	4.49153e-05	TraesCS1A01G015600,TraesCS1A01G015700,TraesCS1A01G025800,TraesCS1A01G310600,TraesCS1A01G331600,TraesCS1A01G357100,TraesCS1B01G018700,TraesCS1B01G019700,TraesCS1B01G332700,TraesCS1B01G456900,TraesCS1D01G013500,TraesCS1D01G013600,TraesCS1D01G013700,TraesCS1D01G284900,TraesCS1D01G320300,TraesCS2A01G066400,TraesCS2A01G066500,TraesCS2A01G070900,TraesCS2A01G312600,TraesCS2A01G396000,TraesCS2A01G545100,…	109
GO:0030244	BP: cellulose biosynthetic process	14	1218	121	37006	4.65241e-05	TraesCS1A01G149300,TraesCS1B01G167200,TraesCS1D01G146600,TraesCS2A01G210300,TraesCS3A01G289900,TraesCS3B01G034600,TraesCS3B01G324500,TraesCS3D01G010300,TraesCS3D01G289600,TraesCS5A01G222500,TraesCS5A01G253200,TraesCS5B01G221600,TraesCS5B01G252100,TraesCS5D01G230300 ,	14
GO:0015171	MF: amino acid transmembrane transporter activity	10	1744	75	61242	5.2683e-05	TraesCS3A01G133100,TraesCS3A01G217200,TraesCS3A01G484900,TraesCS3B01G532100,TraesCS3D01G219200,TraesCS3D01G479700,TraesCS3D01G479800,TraesCS3D01G480100,TraesCS4B01G350000,TraesCS7B01G365600 ,	10
GO:0043565	MF: sequence-specific DNA binding	48	1744	924	61242	6.2341e-05	TraesCS1A01G121500,TraesCS1A01G301100,TraesCS1A01G348600,TraesCS1B01G088900,TraesCS1D01G300700,TraesCS1D01G351600,TraesCS1D01G418600,TraesCS2A01G188500,TraesCS2B01G010500,TraesCS2B01G218800,TraesCS2D01G199200,TraesCS3A01G209800,TraesCS3A01G343000,TraesCS3A01G343600,TraesCS3A01G343900,TraesCS3A01G378700,TraesCS3A01G457100,TraesCS3B01G129900,TraesCS3B01G240200,TraesCS3B01G411300,TraesCS3B01G568300,…	48
GO:0006869	BP: lipid transport	14	1218	125	37006	6.66779e-05	TraesCS5A01G432700,TraesCS5A01G432800,TraesCS5A01G432900,TraesCS5A01G433100,TraesCS5B01G146000,TraesCS5B01G435500,TraesCS5B01G435600,TraesCS5B01G435900,TraesCS5B01G436100,TraesCS5D01G441000,TraesCS5D01G441100,TraesCS5D01G441300,TraesCS7A01G345900,TraesCS7D01G333300 ,	14
GO:0006355	BP: regulation of transcription, DNA-templated	142	1218	3161	37006	9.23266e-05	TraesCS1A01G121500,TraesCS1A01G183400,TraesCS1A01G218100,TraesCS1A01G301100,TraesCS1A01G348600,TraesCS1A01G370400,TraesCS1A01G370700,TraesCS1B01G088900,TraesCS1B01G191800,TraesCS1B01G231500,TraesCS1B01G389900,TraesCS1D01G193800,TraesCS1D01G272600,TraesCS1D01G300700,TraesCS1D01G351600,TraesCS1D01G418600,TraesCS2A01G188500,TraesCS2A01G323200,TraesCS2A01G399500,TraesCS2A01G415100,TraesCS2A01G454000,…	142
GO:0055085	BP: transmembrane transport	89	1218	1803	37006	0.000101013	TraesCS1A01G021200,TraesCS1A01G059200,TraesCS1A01G142400,TraesCS1A01G198300,TraesCS1A01G204300,TraesCS1A01G219500,TraesCS1A01G368500,TraesCS1B01G159400,TraesCS1B01G213100,TraesCS1B01G217900,TraesCS1B01G278600,TraesCS1D01G060600,TraesCS1D01G141400,TraesCS1D01G188200,TraesCS1D01G201800,TraesCS1D01G267800,TraesCS2A01G189000,TraesCS2A01G341400,TraesCS2A01G373200,TraesCS2B01G012300,TraesCS2B01G247700,…	89
GO:0016841	MF: ammonia-lyase activity	8	1744	52	61242	0.000105072	TraesCS1B01G122800,TraesCS1D01G039500,TraesCS2A01G196400,TraesCS2B01G224000,TraesCS2B01G224300,TraesCS2D01G204400,TraesCS5B01G468300,TraesCS5B01G468400 ,	8
GO:0016758	MF: transferase activity, transferring hexosyl groups	44	1744	856	61242	0.000155399	TraesCS1A01G249000,TraesCS2A01G029000,TraesCS2A01G068500,TraesCS2A01G273700,TraesCS2A01G562000,TraesCS2B01G040500,TraesCS2B01G040600,TraesCS2B01G080500,TraesCS2B01G081400,TraesCS2B01G176200,TraesCS2D01G029800,TraesCS2D01G031000,TraesCS2D01G067600,TraesCS2D01G164200,TraesCS2D01G272700,TraesCS2D01G359000,TraesCS3A01G010300,TraesCS3A01G125800,TraesCS3A01G279800,TraesCS3B01G013100,TraesCS3D01G001400,…	44
GO:0006308	BP: DNA catabolic process	6	1218	26	37006	0.00016417	TraesCS2A01G507400,TraesCS2A01G527100,TraesCS2B01G535400,TraesCS2B01G557700,TraesCS2D01G507800,TraesCS2D01G530000 ,	6
GO:0016757	MF: transferase activity, transferring glycosyl groups	20	1744	282	61242	0.000197512	TraesCS2A01G097400,TraesCS2B01G109800,TraesCS2B01G112800,TraesCS2D01G095800,TraesCS2D01G481000,TraesCS3A01G023700,TraesCS3D01G022500,TraesCS3D01G025000,TraesCS4A01G004100,TraesCS4A01G120100,TraesCS4A01G125300,TraesCS4B01G179300,TraesCS4B01G301200,TraesCS4D01G180800,TraesCS4D01G299500,TraesCS7A01G198300,TraesCS7A01G236200,TraesCS7A01G452400,TraesCS7B01G352300,TraesCS7D01G441500 ,	20
GO:0003955	MF: NAD(P)H dehydrogenase (quinone) activity	6	1744	34	61242	0.000358684	TraesCS1B01G332700,TraesCS1D01G320300,TraesCS2D01G264400,TraesCS4A01G098900,TraesCS4B01G205400,TraesCS7A01G425200 ,	6
GO:0006559	BP: L-phenylalanine catabolic process	8	1218	55	37006	0.00041492	TraesCS1B01G122800,TraesCS1D01G039500,TraesCS2A01G196400,TraesCS2B01G224000,TraesCS2B01G224300,TraesCS2D01G204400,TraesCS5B01G468300,TraesCS5B01G468400 ,	8
GO:0003987	MF: acetate-CoA ligase activity	3	1744	6	61242	0.00043227	TraesCS2A01G290900,TraesCS2B01G307300,TraesCS2D01G288800 ,	3
GO:0016208	MF: AMP binding	3	1744	6	61242	0.00043227	TraesCS2A01G290900,TraesCS2B01G307300,TraesCS2D01G288800 ,	3
GO:0050897	MF: cobalt ion binding	3	1744	6	61242	0.00043227	TraesCS2A01G587900,TraesCS2B01G595300,TraesCS2D01G565300 ,	3
GO:0003333	BP: amino acid transmembrane transport	10	1218	84	37006	0.000436672	TraesCS3A01G133100,TraesCS3A01G217200,TraesCS3A01G484900,TraesCS3B01G532100,TraesCS3D01G219200,TraesCS3D01G479700,TraesCS3D01G479800,TraesCS3D01G480100,TraesCS4B01G350000,TraesCS7B01G365600 ,	10
GO:0006950	BP: response to stress	22	1218	309	37006	0.000649043	TraesCS2A01G301500,TraesCS2B01G317600,TraesCS2D01G300100,TraesCS3A01G037700,TraesCS3A01G510100,TraesCS3B01G107200,TraesCS3B01G578200,TraesCS3B01G578400,TraesCS3B01G578500,TraesCS3D01G041800,TraesCS3D01G390100,TraesCS3D01G517100,TraesCS3D01G517300,TraesCS4A01G208400,TraesCS4B01G112000,TraesCS4D01G109500,TraesCS5B01G098900,TraesCS5D01G422200,TraesCS5D01G520200,TraesCS7A01G376800,TraesCS7A01G502700,…	22
GO:0019427	BP: acetyl-CoA biosynthetic process from acetate	3	1218	6	37006	0.000660219	TraesCS2A01G290900,TraesCS2B01G307300,TraesCS2D01G288800 ,	3
GO:0051537	MF: 2 iron, 2 sulfur cluster binding	10	1744	104	61242	0.000790099	TraesCS5A01G301100,TraesCS5A01G427600,TraesCS5A01G427900,TraesCS5B01G300200,TraesCS5B01G429800,TraesCS5B01G429900,TraesCS5D01G436000,TraesCS6D01G336000,TraesCS7A01G137000,TraesCS7D01G498300 ,	10
GO:0016746	MF: transferase activity, transferring acyl groups	12	1744	146	61242	0.00101447	TraesCS1A01G283100,TraesCS1D01G282300,TraesCS2A01G134500,TraesCS2B01G158000,TraesCS2B01G558400,TraesCS2D01G136700,TraesCS3A01G146100,TraesCS3A01G368400,TraesCS3B01G173200,TraesCS3B01G400000,TraesCS3D01G155000,TraesCS3D01G361300 ,	12
GO:0010333	MF: terpene synthase activity	14	1744	188	61242	0.00106372	TraesCS2A01G027800,TraesCS2B01G016700,TraesCS2B01G017100,TraesCS2B01G017400,TraesCS2B01G017600,TraesCS2B01G445100,TraesCS2B01G445200,TraesCS2B01G445500,TraesCS2D01G005500,TraesCS2D01G029600,TraesCS2D01G030100,TraesCS2D01G506000,TraesCS5A01G521600,TraesCSU01G008700 ,	14
GO:0003824	MF: catalytic activity	123	1744	3280	61242	0.00125768	TraesCS1A01G015600,TraesCS1A01G015700,TraesCS1A01G210400,TraesCS1A01G255800,TraesCS1A01G299100,TraesCS1A01G413400,TraesCS1B01G018700,TraesCS1B01G019700,TraesCS1B01G122800,TraesCS1B01G224300,TraesCS1B01G266500,TraesCS1B01G308900,TraesCS1B01G456900,TraesCS1D01G013500,TraesCS1D01G013600,TraesCS1D01G013700,TraesCS1D01G039500,TraesCS1D01G168400,TraesCS1D01G213700,TraesCS1D01G292100,TraesCS1D01G420900,…	123
GO:0030041	BP: actin filament polymerization	3	1218	8	37006	0.00175921	TraesCS2A01G385000,TraesCS2B01G402000,TraesCS2D01G381700 ,	3
GO:0017089	MF: glycolipid transporter activity	4	1744	19	61242	0.00180371	TraesCS2B01G324200,TraesCS2D01G306000,TraesCS4A01G268800,TraesCS4D01G045300 ,	4
GO:0051861	MF: glycolipid binding	4	1744	19	61242	0.00180371	TraesCS2B01G324200,TraesCS2D01G306000,TraesCS4A01G268800,TraesCS4D01G045300 ,	4
GO:0009228	BP: thiamine biosynthetic process	4	1218	17	37006	0.00197182	TraesCS4A01G290400,TraesCS4D01G021400,TraesCS7A01G376800,TraesCS7D01G373100 ,	4
GO:0043231	CC: intracellular membrane-bounded organelle	3	361	10	13464	0.00199366	TraesCS5A01G301100,TraesCS5B01G300200,TraesCS7D01G199900 ,	3
GO:0030001	BP: metal ion transport	21	1218	320	37006	0.00231644	TraesCS1A01G056700,TraesCS1A01G056800,TraesCS1B01G119400,TraesCS2A01G449400,TraesCS2A01G497800,TraesCS2B01G348900,TraesCS2D01G168000,TraesCS2D01G330100,TraesCS3A01G213500,TraesCS3A01G441500,TraesCS3B01G238100,TraesCS3B01G244200,TraesCS3B01G475400,TraesCS3D01G216100,TraesCS5A01G191400,TraesCS5A01G244000,TraesCS5A01G554100,TraesCS5B01G242000,TraesCS5D01G250700,TraesCS7B01G462300,TraesCS7B01G501500 ,	21
GO:0008146	MF: sulfotransferase activity	11	1744	142	61242	0.00258341	TraesCS1A01G250200,TraesCS1A01G250700,TraesCS1D01G301500,TraesCS1D01G395300,TraesCS2A01G056700,TraesCS2A01G142500,TraesCS2B01G167700,TraesCS2D01G039100,TraesCS2D01G055500,TraesCS7D01G418500,TraesCSU01G176100 ,	11
GO:0008519	MF: ammonium transmembrane transporter activity	4	1744	21	61242	0.00266187	TraesCS4A01G352900,TraesCS5B01G520200,TraesCS5D01G519400,TraesCS6D01G208200 ,	4
GO:0046836	BP: glycolipid transport	4	1218	19	37006	0.00304742	TraesCS2B01G324200,TraesCS2D01G306000,TraesCS4A01G268800,TraesCS4D01G045300 ,	4
GO:0006284	BP: base-excision repair	7	1218	60	37006	0.0034751	TraesCS3A01G352700,TraesCS3B01G385400,TraesCS3D01G322500,TraesCS3D01G346700,TraesCS5A01G224300,TraesCS7B01G416200,TraesCS7D01G496200 ,	7
GO:0016829	MF: lyase activity	14	1744	215	61242	0.0036806	TraesCS2A01G027800,TraesCS2B01G016700,TraesCS2B01G017100,TraesCS2B01G017400,TraesCS2B01G017600,TraesCS2B01G445100,TraesCS2B01G445200,TraesCS2B01G445500,TraesCS2D01G005500,TraesCS2D01G029600,TraesCS2D01G030100,TraesCS2D01G506000,TraesCS5A01G521600,TraesCSU01G008700 ,	14
GO:0015696	BP: ammonium transport	4	1218	21	37006	0.00446608	TraesCS4A01G352900,TraesCS5B01G520200,TraesCS5D01G519400,TraesCS6D01G208200 ,	4
GO:0072488	BP: ammonium transmembrane transport	4	1218	21	37006	0.00446608	TraesCS4A01G352900,TraesCS5B01G520200,TraesCS5D01G519400,TraesCS6D01G208200 ,	4
GO:0071949	MF: FAD binding	6	1744	56	61242	0.00509634	TraesCS4A01G034800,TraesCS4A01G034900,TraesCS4A01G035100,TraesCS4B01G270300,TraesCS4B01G270400,TraesCS4D01G269700 ,	6
GO:0030247	MF: polysaccharide binding	27	1744	553	61242	0.00525183	TraesCS1B01G020200,TraesCS1B01G050100,TraesCS1D01G010100,TraesCS2A01G071800,TraesCS2A01G071900,TraesCS2B01G151900,TraesCS2D01G070600,TraesCS2D01G070700,TraesCS2D01G550900,TraesCS3A01G048800,TraesCS3A01G049400,TraesCS3B01G055900,TraesCS3B01G595500,TraesCS3D01G538300,TraesCS4A01G351600,TraesCS5A01G365700,TraesCS5A01G464700,TraesCS5B01G259500,TraesCS5B01G476500,TraesCS5D01G268600,TraesCS5D01G365500,…	27
GO:0004096	MF: catalase activity	3	1744	13	61242	0.00532291	TraesCS6A01G041700,TraesCS6B01G056800,TraesCS6D01G048300 ,	3
GO:0050664	MF: oxidoreductase activity, acting on NAD(P)H, oxygen as acceptor	5	1744	40	61242	0.00535485	TraesCS1A01G357100,TraesCS1D01G284900,TraesCS3B01G314000,TraesCS3B01G386600,TraesCS3D01G347900 ,	5
GO:0022891	MF: substrate-specific transmembrane transporter activity	13	1744	202	61242	0.00552779	TraesCS1A01G219500,TraesCS2A01G189000,TraesCS2A01G341400,TraesCS2A01G373200,TraesCS2B01G338700,TraesCS2D01G318500,TraesCS3A01G102800,TraesCS3B01G518900,TraesCS4A01G042000,TraesCS4B01G262900,TraesCS4D01G262900,TraesCS4D01G263000,TraesCS5A01G509400 ,	13
GO:0008289	MF: lipid binding	14	1744	228	61242	0.00613539	TraesCS5A01G432700,TraesCS5A01G432800,TraesCS5A01G432900,TraesCS5A01G433100,TraesCS5B01G146000,TraesCS5B01G435500,TraesCS5B01G435600,TraesCS5B01G435900,TraesCS5B01G436100,TraesCS5D01G441000,TraesCS5D01G441100,TraesCS5D01G441300,TraesCS7A01G345900,TraesCS7D01G333300 ,	14
GO:0015629	CC: actin cytoskeleton	3	361	15	13464	0.00684316	TraesCS2A01G385000,TraesCS2B01G402000,TraesCS2D01G381700 ,	3
GO:0004668	MF: protein-arginine deiminase activity	2	1744	5	61242	0.00765364	TraesCS2A01G334600,TraesCS2D01G328900 ,	2
GO:0047632	MF: agmatine deiminase activity	2	1744	5	61242	0.00765364	TraesCS2A01G334600,TraesCS2D01G328900 ,	2
GO:0004623	MF: phospholipase A2 activity	3	1744	15	61242	0.00811647	TraesCS4B01G217300,TraesCS4D01G217600,TraesCS7D01G446400 ,	3
GO:0009538	CC: photosystem I reaction center	3	361	16	13464	0.00825705	TraesCS1A01G392000,TraesCS3A01G052700,TraesCS5A01G457500 ,	3
GO:0016788	MF: hydrolase activity, acting on ester bonds	28	1744	601	61242	0.008346	TraesCS1A01G135900,TraesCS1B01G156300,TraesCS1D01G138700,TraesCS2A01G118600,TraesCS2A01G507400,TraesCS2A01G527100,TraesCS2B01G138500,TraesCS2B01G535400,TraesCS2B01G557700,TraesCS2D01G116600,TraesCS2D01G507800,TraesCS2D01G530000,TraesCS4B01G182500,TraesCS4B01G339300,TraesCS4B01G339400,TraesCS4D01G013500,TraesCS6A01G051500,TraesCS6A01G294800,TraesCS6B01G200500,TraesCS6D01G275400,TraesCS7A01G188900,…	28
GO:0016765	MF: transferase activity, transferring alkyl or aryl (other than methyl) groups	6	1744	62	61242	0.00836121	TraesCS5A01G356300,TraesCS5B01G358800,TraesCS5D01G365100,TraesCS7A01G557300,TraesCS7B01G482000,TraesCS7D01G553300 ,	6
GO:0022857	MF: transmembrane transporter activity	16	1744	287	61242	0.00875961	TraesCS1A01G219500,TraesCS2A01G189000,TraesCS2A01G341400,TraesCS2A01G373200,TraesCS2B01G338700,TraesCS2D01G318500,TraesCS3A01G102800,TraesCS3B01G518900,TraesCS4A01G042000,TraesCS4B01G262900,TraesCS4D01G262900,TraesCS4D01G263000,TraesCS5A01G460300,TraesCS5A01G509400,TraesCS5B01G470100,TraesCS5D01G386900 ,	16
GO:0006596	BP: polyamine biosynthetic process	3	1218	14	37006	0.00986488	TraesCS5A01G337400,TraesCS5B01G336200,TraesCS5D01G342000 ,	3
GO:0009446	BP: putrescine biosynthetic process	2	1218	5	37006	0.0101304	TraesCS2A01G334600,TraesCS2D01G328900 ,	2
GO:0004519	MF: endonuclease activity	6	1744	65	61242	0.01046	TraesCS2A01G507400,TraesCS2A01G527100,TraesCS2B01G535400,TraesCS2B01G557700,TraesCS2D01G507800,TraesCS2D01G530000 ,	6
GO:0052716	MF: hydroquinone:oxygen oxidoreductase activity	7	1744	85	61242	0.0107874	TraesCS3A01G361100,TraesCS3B01G379900,TraesCS3D01G341600,TraesCS3D01G354900,TraesCS4A01G178900,TraesCS4B01G139100,TraesCS4D01G133800 ,	7
GO:0009916	MF: alternative oxidase activity	3	1744	17	61242	0.0116277	TraesCS2A01G438300,TraesCS2B01G459000,TraesCS2D01G436100 ,	3
GO:0050482	BP: arachidonic acid secretion	3	1218	15	37006	0.0120331	TraesCS4B01G217300,TraesCS4D01G217600,TraesCS7D01G446400 ,	3
GO:0004617	MF: phosphoglycerate dehydrogenase activity	2	1744	7	61242	0.0154739	TraesCS1B01G234300,TraesCS1D01G222600 ,	2
GO:0005885	CC: Arp2/3 protein complex	3	361	20	13464	0.015532	TraesCS2A01G385000,TraesCS2B01G402000,TraesCS2D01G381700 ,	3
GO:0046274	BP: lignin catabolic process	7	1218	85	37006	0.0220333	TraesCS3A01G361100,TraesCS3B01G379900,TraesCS3D01G341600,TraesCS3D01G354900,TraesCS4A01G178900,TraesCS4B01G139100,TraesCS4D01G133800 ,	7
GO:0004674	MF: protein serine/threonine kinase activity	21	1744	459	61242	0.0240304	TraesCS1B01G020200,TraesCS1B01G372500,TraesCS1D01G013800,TraesCS1D01G360500,TraesCS2A01G486600,TraesCS2B01G513000,TraesCS2B01G513600,TraesCS2D01G486800,TraesCS4A01G282000,TraesCS4B01G031100,TraesCS4D01G028700,TraesCS5B01G353900,TraesCS5B01G354000,TraesCS5B01G354200,TraesCS5B01G354400,TraesCS5B01G354700,TraesCS5D01G357800,TraesCS5D01G358700,TraesCS6A01G396100,TraesCS7D01G530900,TraesCSU01G207400 ,	21
GO:0019901	MF: protein kinase binding	4	1744	39	61242	0.0244479	TraesCS2A01G413300,TraesCS2B01G432000,TraesCS6B01G113800,TraesCS6B01G282600 ,	4
GO:0008661	MF: 1-deoxy-D-xylulose-5-phosphate synthase activity	2	1744	9	61242	0.0255433	TraesCS1A01G255800,TraesCS1B01G266500 ,	2
GO:0043546	MF: molybdopterin cofactor binding	2	1744	9	61242	0.0255433	TraesCS7A01G078500,TraesCS7D01G073700 ,	2
GO:0050464	MF: nitrate reductase (NADPH) activity	2	1744	9	61242	0.0255433	TraesCS7A01G078500,TraesCS7D01G073700 ,	2
GO:0030833	BP: regulation of actin filament polymerization	3	1218	20	37006	0.0266963	TraesCS2A01G385000,TraesCS2B01G402000,TraesCS2D01G381700 ,	3
GO:0034314	BP: Arp2/3 complex-mediated actin nucleation	3	1218	20	37006	0.0266963	TraesCS2A01G385000,TraesCS2B01G402000,TraesCS2D01G381700 ,	3
GO:0015238	MF: drug transmembrane transporter activity	12	1744	224	61242	0.0278156	TraesCS1D01G188200,TraesCS2B01G247700,TraesCS2D01G228200,TraesCS3A01G499300,TraesCS3A01G499800,TraesCS3D01G506700,TraesCS5A01G142000,TraesCS5D01G332300,TraesCS7A01G272800,TraesCS7B01G196300,TraesCS7D01G230900,TraesCS7D01G384100 ,	12
GO:0015297	MF: antiporter activity	12	1744	224	61242	0.0278156	TraesCS1D01G188200,TraesCS2B01G247700,TraesCS2D01G228200,TraesCS3A01G499300,TraesCS3A01G499800,TraesCS3D01G506700,TraesCS5A01G142000,TraesCS5D01G332300,TraesCS7A01G272800,TraesCS7B01G196300,TraesCS7D01G230900,TraesCS7D01G384100 ,	12
GO:0005887	CC: integral component of plasma membrane	2	361	10	13464	0.0279815	TraesCS4B01G287800,TraesCS4D01G286500 ,	2
GO:0016712	MF: oxidoreductase activity, acting on paired donors, with incorporation or reduction of molecular oxygen, reduced flavin or flavoprotein as one donor, and incorporation of one atom of oxygen	1	1744	1	61242	0.0284772	TraesCS6D01G043700 ,	1
GO:0004392	MF: heme oxygenase (decyclizing) activity	2	1744	10	61242	0.0313339	TraesCS2A01G533900,TraesCS2D01G536200 ,	2
GO:0008515	MF: sucrose transmembrane transporter activity	2	1744	10	61242	0.0313339	TraesCS4B01G287800,TraesCS4D01G286500 ,	2
GO:0048544	BP: recognition of pollen	22	1218	434	37006	0.0314157	TraesCS1B01G372500,TraesCS1D01G013800,TraesCS1D01G360500,TraesCS2A01G486600,TraesCS2A01G536300,TraesCS2B01G513000,TraesCS2B01G513600,TraesCS2D01G486800,TraesCS4A01G282000,TraesCS4B01G031100,TraesCS4D01G028700,TraesCS5A01G351100,TraesCS5B01G353900,TraesCS5B01G354000,TraesCS5B01G354200,TraesCS5B01G354400,TraesCS5B01G354700,TraesCS5D01G357800,TraesCS5D01G358200,TraesCS5D01G358700,TraesCS6A01G396100,…	22
GO:0050662	MF: coenzyme binding	12	1744	229	61242	0.032177	TraesCS2B01G204600,TraesCS2B01G507700,TraesCS2D01G185600,TraesCS2D01G481700,TraesCS2D01G482200,TraesCS5A01G061700,TraesCS5A01G225100,TraesCS5B01G069600,TraesCS5B01G223700,TraesCS5B01G269100,TraesCS5D01G073300,TraesCS6A01G147300 ,	12
GO:0006809	BP: nitric oxide biosynthetic process	2	1218	9	37006	0.0334148	TraesCS7A01G078500,TraesCS7D01G073700 ,	2
GO:0004930	MF: G-protein coupled receptor activity	2	1744	11	61242	0.0375849	TraesCS6B01G380800,TraesCS6D01G330500 ,	2
GO:0008483	MF: transaminase activity	5	1744	65	61242	0.0377484	TraesCS1A01G299100,TraesCS1B01G308900,TraesCS1D01G292100,TraesCS6B01G369300,TraesCS7B01G253600 ,	5
GO:0000079	BP: regulation of cyclin-dependent protein serine/threonine kinase activity	4	1218	39	37006	0.0385881	TraesCS2A01G413300,TraesCS2B01G432000,TraesCS6B01G113800,TraesCS6B01G282600 ,	4
GO:0016740	MF: transferase activity	6	1744	88	61242	0.0398955	TraesCS5A01G356300,TraesCS5B01G358800,TraesCS5D01G365100,TraesCS7A01G557300,TraesCS7B01G482000,TraesCS7D01G553300 ,	6
GO:0006788	BP: heme oxidation	2	1218	10	37006	0.0408715	TraesCS2A01G533900,TraesCS2D01G536200 ,	2
GO:0006865	BP: amino acid transport	2	1218	10	37006	0.0408715	TraesCS3A01G217200,TraesCS3D01G219200 ,	2
GO:0015770	BP: sucrose transport	2	1218	10	37006	0.0408715	TraesCS4B01G287800,TraesCS4D01G286500 ,	2
GO:0006644	BP: phospholipid metabolic process	3	1218	24	37006	0.0430383	TraesCS4B01G217300,TraesCS4D01G217600,TraesCS7D01G446400 ,	3

## Sheet: root_down
Table S1. GO annotation of all differentially expressed genes (DEGS) in roots and shoots
GO annotation of all down-regulated DEGs in roots.
GO	Description	Deg_num	Deg_all	Bg_num	Bg_all	Pvalue	Gene	Count
GO:0030410	MF: nicotianamine synthase activity	25	725	35	61242	7.3856e-41	TraesCS2A01G049900,TraesCS2B01G060800,TraesCS2D01G049200,TraesCS3B01G068400,TraesCS3B01G068500,TraesCS4B01G183900,TraesCS4D01G184900,TraesCS5A01G552000,TraesCS5A01G552400,TraesCS6A01G093000,TraesCS6A01G163100,TraesCS6A01G163200,TraesCS6A01G165100,TraesCS6A01G398700,TraesCS6B01G187400,TraesCS6B01G425200,TraesCS6B01G438900,TraesCS6D01G148000,TraesCS6D01G148200,TraesCS6D01G148600,TraesCS6D01G370800,…	25
GO:0030418	BP: nicotianamine biosynthetic process	25	561	35	37006	3.07582e-38	TraesCS2A01G049900,TraesCS2B01G060800,TraesCS2D01G049200,TraesCS3B01G068400,TraesCS3B01G068500,TraesCS4B01G183900,TraesCS4D01G184900,TraesCS5A01G552000,TraesCS5A01G552400,TraesCS6A01G093000,TraesCS6A01G163100,TraesCS6A01G163200,TraesCS6A01G165100,TraesCS6A01G398700,TraesCS6B01G187400,TraesCS6B01G425200,TraesCS6B01G438900,TraesCS6D01G148000,TraesCS6D01G148200,TraesCS6D01G148600,TraesCS6D01G370800,…	25
GO:0030145	MF: manganese ion binding	41	725	292	61242	3.8798e-31	TraesCS2D01G460200,TraesCS3D01G010900,TraesCS3D01G011100,TraesCS4B01G377300,TraesCS4B01G377500,TraesCS4B01G377700,TraesCS4B01G377800,TraesCS4B01G377900,TraesCS4B01G378100,TraesCS4B01G378200,TraesCS4B01G378300,TraesCS4B01G378400,TraesCS4D01G031800,TraesCS5A01G544400,TraesCS5A01G545200,TraesCS5B01G048500,TraesCS5D01G054300,TraesCS7A01G473400,TraesCS7A01G473600,TraesCS7B01G374800,TraesCS7B01G374900,…	41
GO:0045735	MF: nutrient reservoir activity	44	725	367	61242	2.34442e-30	TraesCS2D01G460200,TraesCS3D01G010900,TraesCS3D01G011100,TraesCS4A01G296000,TraesCS4A01G296100,TraesCS4A01G453400,TraesCS4B01G377300,TraesCS4B01G377500,TraesCS4B01G377700,TraesCS4B01G377800,TraesCS4B01G377900,TraesCS4B01G378100,TraesCS4B01G378200,TraesCS4B01G378300,TraesCS4B01G378400,TraesCS4D01G031800,TraesCS5A01G544400,TraesCS5A01G545200,TraesCS5B01G048500,TraesCS5D01G054300,TraesCS7A01G473400,…	44
GO:0005576	CC: extracellular region	43	199	456	13464	6.10418e-23	TraesCS1A01G203200,TraesCS1A01G265700,TraesCS1A01G265800,TraesCS1B01G276200,TraesCS1B01G276300,TraesCS1B01G276500,TraesCS1B01G276800,TraesCS3A01G046000,TraesCS3A01G046100,TraesCS3A01G318000,TraesCS3B01G038700,TraesCS3B01G348000,TraesCS3D01G033800,TraesCS3D01G034200,TraesCS4A01G005700,TraesCS4D01G298300,TraesCS5A01G439900,TraesCS5A01G484800,TraesCS5B01G442800,TraesCS5B01G442900,TraesCS5B01G443000,…	43
GO:0055085	BP: transmembrane transport	84	561	1803	37006	5.05664e-20	TraesCS1A01G297400,TraesCS1A01G380900,TraesCS2A01G399900,TraesCS2A01G484200,TraesCS2B01G012200,TraesCS2B01G097600,TraesCS2B01G329800,TraesCS2B01G376600,TraesCS2B01G417900,TraesCS2B01G510300,TraesCS2D01G081000,TraesCS2D01G081200,TraesCS2D01G311300,TraesCS2D01G387600,TraesCS2D01G397500,TraesCS2D01G484200,TraesCS2D01G484300,TraesCS3A01G167000,TraesCS3A01G183800,TraesCS3A01G225100,TraesCS3A01G288800,…	84
GO:0004867	MF: serine-type endopeptidase inhibitor activity	23	725	324	61242	1.18516e-11	TraesCS1A01G041400,TraesCS1A01G265700,TraesCS1A01G265800,TraesCS1B01G034000,TraesCS1B01G276200,TraesCS1B01G276300,TraesCS1B01G276500,TraesCS1B01G276800,TraesCS3A01G046000,TraesCS3A01G046100,TraesCS3A01G093900,TraesCS3B01G038700,TraesCS3D01G033800,TraesCS3D01G034200,TraesCS4A01G005700,TraesCS4D01G298300,TraesCS5A01G484800,TraesCS5B01G478300,TraesCS5B01G498100,TraesCS5D01G479300,TraesCS5D01G479400,…	23
GO:0006950	BP: response to stress	25	561	309	37006	1.50821e-11	TraesCS2A01G033700,TraesCS2A01G111700,TraesCS2A01G112500,TraesCS2A01G502200,TraesCS2B01G130500,TraesCS2B01G131300,TraesCS2B01G530300,TraesCS2D01G033200,TraesCS2D01G112300,TraesCS2D01G113000,TraesCS2D01G502700,TraesCS3D01G180900,TraesCS4A01G119400,TraesCS4B01G185100,TraesCS4D01G186500,TraesCS5A01G369800,TraesCS5B01G372100,TraesCS5D01G379200,TraesCS6A01G350700,TraesCS6B01G354400,TraesCS6B01G383500,…	25
GO:0005315	MF: inorganic phosphate transmembrane transporter activity	9	725	34	61242	1.75075e-10	TraesCS4A01G416400,TraesCS4A01G416500,TraesCS4A01G416600,TraesCS4B01G317000,TraesCS4B01G317100,TraesCS4B01G317200,TraesCS4D01G313700,TraesCS4D01G313800,TraesCSU01G070800 ,	9
GO:0005992	BP: trehalose biosynthetic process	11	561	56	37006	7.08883e-10	TraesCS2A01G161100,TraesCS2B01G187000,TraesCS2B01G187100,TraesCS2D01G168100,TraesCS5A01G190000,TraesCS5A01G203500,TraesCS5B01G193100,TraesCS5B01G202200,TraesCS5D01G210000,TraesCS6B01G276300,TraesCS6D01G230500 ,	11
GO:0006817	BP: phosphate ion transport	9	561	34	37006	1.48527e-09	TraesCS4A01G416400,TraesCS4A01G416500,TraesCS4A01G416600,TraesCS4B01G317000,TraesCS4B01G317100,TraesCS4B01G317200,TraesCS4D01G313700,TraesCS4D01G313800,TraesCSU01G070800 ,	9
GO:0016491	MF: oxidoreductase activity	67	725	2600	61242	3.24944e-09	TraesCS1A01G334400,TraesCS1A01G357200,TraesCS1B01G389200,TraesCS1D01G351500,TraesCS1D01G361400,TraesCS1D01G376300,TraesCS2A01G076600,TraesCS2A01G347900,TraesCS2A01G548100,TraesCS2B01G023500,TraesCS2B01G295100,TraesCS2B01G328100,TraesCS2B01G555400,TraesCS2D01G346200,TraesCS2D01G549200,TraesCS3A01G266300,TraesCS3A01G524700,TraesCS3B01G127700,TraesCS3B01G149600,TraesCS3B01G299800,TraesCS3D01G357000,…	67
GO:0016021	CC: integral component of membrane	75	199	2762	13464	1.50961e-08	TraesCS1A01G297400,TraesCS2A01G220400,TraesCS2B01G012200,TraesCS2B01G245900,TraesCS2B01G376600,TraesCS2D01G226000,TraesCS2D01G601600,TraesCS3A01G167000,TraesCS3A01G225100,TraesCS3A01G288800,TraesCS3B01G199200,TraesCS3B01G323500,TraesCS3B01G340700,TraesCS3D01G131200,TraesCS3D01G174800,TraesCS3D01G288600,TraesCS3D01G403300,TraesCS4A01G025400,TraesCS4A01G043400,TraesCS4A01G187500,TraesCS4A01G248500,…	75
GO:0019825	MF: oxygen binding	5	725	9	61242	2.77833e-08	TraesCS1B01G350800,TraesCS1D01G340600,TraesCS4A01G061700,TraesCS4B01G237300,TraesCS4D01G238600 ,	5
GO:0009415	BP: response to water	9	561	52	37006	8.17574e-08	TraesCS5A01G369800,TraesCS5B01G372100,TraesCS5D01G379200,TraesCS6A01G350700,TraesCS6B01G383500,TraesCS6B01G383600,TraesCS6B01G383800,TraesCS6D01G333000,TraesCS7D01G549900 ,	9
GO:0003824	MF: catalytic activity	74	725	3280	61242	1.09728e-07	TraesCS1A01G039800,TraesCS1A01G085600,TraesCS1A01G228000,TraesCS1A01G253200,TraesCS1A01G291100,TraesCS1A01G349500,TraesCS1A01G389300,TraesCS1B01G102700,TraesCS1B01G300500,TraesCS1D01G086700,TraesCS1D01G289700,TraesCS1D01G351500,TraesCS2A01G076600,TraesCS2A01G161100,TraesCS2A01G290500,TraesCS2A01G500400,TraesCS2B01G187000,TraesCS2B01G187100,TraesCS2B01G275100,TraesCS2B01G307000,TraesCS2B01G328100,…	74
GO:0030170	MF: pyridoxal phosphate binding	17	725	294	61242	1.13218e-07	TraesCS1A01G085600,TraesCS1A01G291100,TraesCS1A01G349500,TraesCS1B01G102700,TraesCS1B01G300500,TraesCS1D01G086700,TraesCS1D01G289700,TraesCS3D01G108700,TraesCS4A01G075600,TraesCS4B01G058200,TraesCS4B01G231400,TraesCS4D01G232700,TraesCS5A01G236100,TraesCS5B01G234400,TraesCS5D01G243100,TraesCS7D01G538800,TraesCSU01G244200 ,	17
GO:0008863	MF: formate dehydrogenase (NAD+) activity	4	725	6	61242	2.86728e-07	TraesCS4D01G007200,TraesCS7A01G232200,TraesCS7B01G130600,TraesCS7D01G232300 ,	4
GO:0046873	MF: metal ion transmembrane transporter activity	9	725	76	61242	3.05537e-07	TraesCS1A01G297400,TraesCS3A01G527000,TraesCS4A01G025400,TraesCS4A01G286400,TraesCS4A01G403300,TraesCS4B01G019300,TraesCS4D01G017600,TraesCS7A01G340000,TraesCS7D01G098100 ,	9
GO:0030001	BP: metal ion transport	19	561	320	37006	5.6094e-07	TraesCS1A01G185700,TraesCS1A01G297400,TraesCS1D01G190700,TraesCS2A01G539000,TraesCS2A01G539300,TraesCS2B01G569400,TraesCS3A01G527000,TraesCS4A01G025400,TraesCS4A01G286400,TraesCS4A01G403300,TraesCS4B01G019300,TraesCS4D01G017600,TraesCS6A01G158900,TraesCS6D01G153600,TraesCS7A01G340000,TraesCS7A01G439300,TraesCS7B01G338200,TraesCS7D01G098100,TraesCS7D01G429000 ,	19
GO:0006096	BP: glycolytic process	13	561	152	37006	6.25769e-07	TraesCS1B01G104200,TraesCS1D01G346200,TraesCS3A01G359400,TraesCS3A01G391500,TraesCS3B01G392000,TraesCS3B01G422900,TraesCS5A01G072700,TraesCS5B01G078300,TraesCS5D01G085500,TraesCS6A01G302400,TraesCS6B01G331600,TraesCS6D01G281900,TraesCS7A01G075600 ,	13
GO:0016702	MF: oxidoreductase activity, acting on single donors with incorporation of molecular oxygen, incorporation of two atoms of oxygen	10	725	115	61242	1.24133e-06	TraesCS2A01G414600,TraesCS2B01G555400,TraesCS5A01G025200,TraesCS5A01G025300,TraesCS5A01G378800,TraesCS5B01G023000,TraesCS5B01G023100,TraesCS5D01G031600,TraesCS5D01G031700,TraesCS5D01G388700 ,	10
GO:0071705	BP: nitrogen compound transport	5	561	14	37006	1.40633e-06	TraesCS7A01G479600,TraesCS7A01G479700,TraesCS7B01G382000,TraesCS7D01G466800,TraesCS7D01G466900 ,	5
GO:0004459	MF: L-lactate dehydrogenase activity	4	725	10	61242	3.86527e-06	TraesCS2A01G076600,TraesCS6A01G085300,TraesCS6B01G116700,TraesCS7B01G317500 ,	4
GO:0005385	MF: zinc ion transmembrane transporter activity	6	725	38	61242	5.39156e-06	TraesCS1A01G297400,TraesCS4A01G025400,TraesCS4A01G403300,TraesCS4B01G019300,TraesCS4D01G017600,TraesCS7D01G098100 ,	6
GO:0009001	MF: serine O-acetyltransferase activity	4	725	11	61242	6.01692e-06	TraesCS3A01G287400,TraesCS3B01G321600,TraesCS3D01G286900,TraesCS4B01G330300 ,	4
GO:0009733	BP: response to auxin	17	561	309	37006	6.07158e-06	TraesCS2B01G522300,TraesCS3A01G437000,TraesCS3A01G437100,TraesCS3D01G429300,TraesCS4B01G016500,TraesCS5A01G288700,TraesCS5D01G296700,TraesCS6A01G141200,TraesCS6A01G328600,TraesCS6A01G328700,TraesCS6B01G359700,TraesCS6B01G359900,TraesCS6D01G308000,TraesCS7A01G315300,TraesCS7D01G456300,TraesCS7D01G456400,TraesCS7D01G456500 ,	17
GO:0016616	MF: oxidoreductase activity, acting on the CH-OH group of donors, NAD or NADP as acceptor	11	725	177	61242	9.81448e-06	TraesCS1D01G351500,TraesCS2A01G076600,TraesCS4D01G007200,TraesCS5A01G549900,TraesCS6A01G085300,TraesCS6B01G116700,TraesCS7A01G232200,TraesCS7B01G130600,TraesCS7B01G317500,TraesCS7D01G232300,TraesCSU01G127700 ,	11
GO:0071577	BP: zinc II ion transmembrane transport	6	561	38	37006	2.16053e-05	TraesCS1A01G297400,TraesCS4A01G025400,TraesCS4A01G403300,TraesCS4B01G019300,TraesCS4D01G017600,TraesCS7D01G098100 ,	6
GO:0008271	MF: secondary active sulfate transmembrane transporter activity	5	725	33	61242	4.13605e-05	TraesCS3A01G288800,TraesCS3B01G323500,TraesCS3D01G288600,TraesCS4A01G043400,TraesCS4B01G263900 ,	5
GO:0015116	MF: sulfate transmembrane transporter activity	5	725	33	61242	4.13605e-05	TraesCS3A01G288800,TraesCS3B01G323500,TraesCS3D01G288600,TraesCS4A01G043400,TraesCS4B01G263900 ,	5
GO:0055114	BP: oxidation-reduction process	117	561	5560	37006	0.000117494	TraesCS1A01G334400,TraesCS1A01G357200,TraesCS1A01G370100,TraesCS1B01G085100,TraesCS1B01G389200,TraesCS1D01G020400,TraesCS1D01G351500,TraesCS1D01G361400,TraesCS1D01G376300,TraesCS2A01G067800,TraesCS2A01G076600,TraesCS2A01G107300,TraesCS2A01G144900,TraesCS2A01G347900,TraesCS2A01G355800,TraesCS2A01G414600,TraesCS2A01G426900,TraesCS2A01G490100,TraesCS2A01G504900,TraesCS2A01G548100,TraesCS2B01G023500,…	117
GO:0008272	BP: sulfate transport	5	561	33	37006	0.00013142	TraesCS3A01G288800,TraesCS3B01G323500,TraesCS3D01G288600,TraesCS4A01G043400,TraesCS4B01G263900 ,	5
GO:0010309	MF: acireductone dioxygenase [iron(II)-requiring] activity	3	725	9	61242	0.0001316	TraesCS4A01G027800,TraesCS4B01G278000,TraesCS4D01G276400 ,	3
GO:0043546	MF: molybdopterin cofactor binding	3	725	9	61242	0.0001316	TraesCS6A01G326200,TraesCS6B01G356800,TraesCS6D01G306000 ,	3
GO:0050464	MF: nitrate reductase (NADPH) activity	3	725	9	61242	0.0001316	TraesCS6A01G326200,TraesCS6B01G356800,TraesCS6D01G306000 ,	3
GO:0006809	BP: nitric oxide biosynthetic process	3	561	9	37006	0.000271943	TraesCS6A01G326200,TraesCS6B01G356800,TraesCS6D01G306000 ,	3
GO:0009116	BP: nucleoside metabolic process	5	561	40	37006	0.000333921	TraesCS4A01G457100,TraesCS6A01G279400,TraesCS6D01G259800,TraesCS7A01G032500,TraesCS7D01G029100 ,	5
GO:0004619	MF: phosphoglycerate mutase activity	3	725	12	61242	0.000335642	TraesCS6A01G302400,TraesCS6B01G331600,TraesCS6D01G281900 ,	3
GO:0047334	MF: diphosphate-fructose-6-phosphate 1-phosphotransferase activity	3	725	12	61242	0.000335642	TraesCS5A01G072700,TraesCS5B01G078300,TraesCS5D01G085500 ,	3
GO:0016040	MF: glutamate synthase (NADH) activity	2	725	3	61242	0.000416557	TraesCS3A01G266300,TraesCS3B01G299800 ,	2
GO:0045181	MF: glutamate synthase activity, NAD(P)H as acceptor	2	725	3	61242	0.000416557	TraesCS3A01G266300,TraesCS3B01G299800 ,	2
GO:0006779	BP: porphyrin-containing compound biosynthetic process	4	561	25	37006	0.000513241	TraesCS2A01G347900,TraesCS2A01G426900,TraesCS2D01G346200,TraesCS3D01G225500 ,	4
GO:0003885	MF: D-arabinono-1,4-lactone oxidase activity	5	725	58	61242	0.000626022	TraesCS4B01G359700,TraesCS6A01G082500,TraesCS6B01G109800,TraesCS6D01G075800,TraesCSU01G236900 ,	5
GO:0006869	BP: lipid transport	8	561	125	37006	0.00066263	TraesCS3B01G063100,TraesCS3B01G063600,TraesCS3B01G064000,TraesCS4A01G194400,TraesCSU01G147100,TraesCSU01G147200,TraesCSU01G237900,TraesCSU01G251500 ,	8
GO:0019419	BP: sulfate reduction	2	561	3	37006	0.000681308	TraesCS2B01G275100,TraesCS2D01G231100 ,	2
GO:0003872	MF: 6-phosphofructokinase activity	4	725	36	61242	0.000849239	TraesCS1D01G346200,TraesCS5A01G072700,TraesCS5B01G078300,TraesCS5D01G085500 ,	4
GO:0016868	MF: intramolecular transferase activity, phosphotransferases	3	725	18	61242	0.00118075	TraesCS6A01G302400,TraesCS6B01G331600,TraesCS6D01G281900 ,	3
GO:0046554	MF: malate dehydrogenase (NADP+) activity	2	725	5	61242	0.00136678	TraesCS5A01G549900,TraesCSU01G127700 ,	2
GO:0019509	BP: L-methionine salvage from methylthioadenosine	3	561	15	37006	0.00137645	TraesCS4A01G027800,TraesCS4B01G278000,TraesCS4D01G276400 ,	3
GO:0042128	BP: nitrate assimilation	3	561	15	37006	0.00137645	TraesCS6A01G326200,TraesCS6B01G356800,TraesCS6D01G306000 ,	3
GO:0004351	MF: glutamate decarboxylase activity	3	725	19	61242	0.00138985	TraesCS4A01G075600,TraesCS4B01G231400,TraesCS4D01G232700 ,	3
GO:0005975	BP: carbohydrate metabolic process	41	561	1646	37006	0.00141727	TraesCS1A01G203700,TraesCS1A01G389300,TraesCS1A01G422900,TraesCS1B01G064600,TraesCS1B01G065000,TraesCS1B01G368300,TraesCS1B01G368400,TraesCS1D01G351500,TraesCS2A01G040500,TraesCS2A01G040700,TraesCS2A01G058100,TraesCS2A01G076600,TraesCS2A01G329000,TraesCS2B01G053200,TraesCS2D01G039300,TraesCS2D01G057000,TraesCS2D01G293200,TraesCS2D01G432100,TraesCS2D01G594400,TraesCS3A01G376200,TraesCS3A01G386300,…	41
GO:0030151	MF: molybdenum ion binding	3	725	21	61242	0.00187438	TraesCS6A01G326200,TraesCS6B01G356800,TraesCS6D01G306000 ,	3
GO:0004729	MF: oxygen-dependent protoporphyrinogen oxidase activity	2	725	6	61242	0.00203409	TraesCS2A01G347900,TraesCS2D01G346200 ,	2
GO:0015930	MF: glutamate synthase activity	2	725	6	61242	0.00203409	TraesCS3A01G266300,TraesCS3B01G299800 ,	2
GO:0016671	MF: oxidoreductase activity, acting on a sulfur group of donors, disulfide as acceptor	2	725	6	61242	0.00203409	TraesCS2B01G275100,TraesCS2D01G231100 ,	2
GO:0022857	MF: transmembrane transporter activity	10	725	287	61242	0.00244532	TraesCS4A01G416300,TraesCS4A01G416400,TraesCS4A01G416500,TraesCS4A01G416600,TraesCS4B01G317000,TraesCS4B01G317100,TraesCS4B01G317200,TraesCS4D01G313700,TraesCS4D01G313800,TraesCSU01G070800 ,	10
GO:0006535	BP: cysteine biosynthetic process from serine	4	561	38	37006	0.00256394	TraesCS3A01G287400,TraesCS3B01G321600,TraesCS3D01G286900,TraesCS4B01G330300 ,	4
GO:0019752	BP: carboxylic acid metabolic process	7	561	122	37006	0.00265389	TraesCS2A01G076600,TraesCS4A01G075600,TraesCS4B01G231400,TraesCS4D01G232700,TraesCS6A01G085300,TraesCS7B01G317500,TraesCS7D01G538800 ,	7
GO:0003950	MF: NAD+ ADP-ribosyltransferase activity	3	725	24	61242	0.00277827	TraesCS4A01G321300,TraesCS5B01G557500,TraesCS5D01G551800 ,	3
GO:0006536	BP: glutamate metabolic process	3	561	19	37006	0.00280231	TraesCS4A01G075600,TraesCS4B01G231400,TraesCS4D01G232700 ,	3
GO:0005215	MF: transporter activity	21	725	899	61242	0.00283919	TraesCS1A01G210900,TraesCS1A01G211000,TraesCS1B01G224900,TraesCS1B01G225000,TraesCS1D01G214200,TraesCS1D01G214300,TraesCS2A01G220400,TraesCS2B01G245900,TraesCS2D01G226000,TraesCS3A01G183800,TraesCS3A01G382100,TraesCS3B01G368100,TraesCS3B01G402700,TraesCS3B01G414800,TraesCS3B01G414900,TraesCS3D01G131200,TraesCS3D01G375800,TraesCS3D01G375900,TraesCS4A01G050500,TraesCS5D01G256100,TraesCS7D01G211700 ,	21
GO:0006537	BP: glutamate biosynthetic process	2	561	6	37006	0.00330491	TraesCS3A01G266300,TraesCS3B01G299800 ,	2
GO:0004807	MF: triose-phosphate isomerase activity	2	725	8	61242	0.00373769	TraesCS3A01G359400,TraesCS3B01G392000 ,	2
GO:0016531	MF: copper chaperone activity	2	725	8	61242	0.00373769	TraesCS6A01G355800,TraesCS6B01G388500 ,	2
GO:0016638	MF: oxidoreductase activity, acting on the CH-NH2 group of donors	2	725	8	61242	0.00373769	TraesCS3A01G266300,TraesCS3B01G299800 ,	2
GO:0016740	MF: transferase activity	5	725	88	61242	0.00400655	TraesCS1B01G321600,TraesCS3A01G287400,TraesCS3B01G321600,TraesCS3D01G286900,TraesCS4B01G330300 ,	5
GO:0004402	MF: histone acetyltransferase activity	3	725	28	61242	0.00434197	TraesCS3A01G413600,TraesCS3A01G413700,TraesCS3B01G448000 ,	3
GO:0004106	MF: chorismate mutase activity	2	725	9	61242	0.004768	TraesCS7A01G253300,TraesCS7D01G251900 ,	2
GO:0016639	MF: oxidoreductase activity, acting on the CH-NH2 group of donors, NAD or NADP as acceptor	2	725	9	61242	0.004768	TraesCS3A01G266300,TraesCS3B01G299800 ,	2
GO:0005758	CC: mitochondrial intermembrane space	2	199	8	13464	0.00573971	TraesCS6A01G355800,TraesCS6B01G388500 ,	2
GO:0006825	BP: copper ion transport	2	561	8	37006	0.00604622	TraesCS6A01G355800,TraesCS6B01G388500 ,	2
GO:0008289	MF: lipid binding	8	725	228	61242	0.00615094	TraesCS3B01G063100,TraesCS3B01G063600,TraesCS3B01G064000,TraesCS4A01G194400,TraesCSU01G147100,TraesCSU01G147200,TraesCSU01G237900,TraesCSU01G251500 ,	8
GO:0005247	MF: voltage-gated chloride channel activity	3	725	34	61242	0.00752615	TraesCS3B01G285500,TraesCS6A01G098500,TraesCS6D01G084300 ,	3
GO:0046417	BP: chorismate metabolic process	2	561	9	37006	0.00769601	TraesCS7A01G253300,TraesCS7D01G251900 ,	2
GO:0046872	MF: metal ion binding	22	725	1048	61242	0.0077876	TraesCS1A01G185700,TraesCS1A01G225900,TraesCS1B01G159800,TraesCS1B01G239800,TraesCS1B01G239900,TraesCS1B01G360300,TraesCS1D01G190700,TraesCS1D01G227100,TraesCS1D01G227200,TraesCS1D01G349200,TraesCS2A01G539000,TraesCS2A01G539300,TraesCS2B01G555400,TraesCS2B01G569400,TraesCS4D01G343000,TraesCS5A01G378800,TraesCS5D01G388700,TraesCS6A01G158900,TraesCS6D01G153600,TraesCS7A01G439300,TraesCS7B01G338200,…	22
GO:0004749	MF: ribose phosphate diphosphokinase activity	2	725	12	61242	0.00853816	TraesCS6A01G279400,TraesCS6D01G259800 ,	2
GO:0005381	MF: iron ion transmembrane transporter activity	2	725	12	61242	0.00853816	TraesCS7A01G357400,TraesCS7B01G270400 ,	2
GO:0046983	MF: protein dimerization activity	22	725	1085	61242	0.0112944	TraesCS1D01G045500,TraesCS2A01G081300,TraesCS2A01G281200,TraesCS2A01G515300,TraesCS2B01G095900,TraesCS2B01G298600,TraesCS2B01G543700,TraesCS2B01G543800,TraesCS2D01G079100,TraesCS2D01G280100,TraesCS2D01G517000,TraesCS3A01G435000,TraesCS3A01G489600,TraesCS3A01G489700,TraesCS3B01G470000,TraesCS3B01G550000,TraesCS3B01G550200,TraesCS3D01G495700,TraesCS4B01G308300,TraesCS4D01G301100,TraesCS5A01G398300,…	22
GO:0006857	BP: oligopeptide transport	5	561	89	37006	0.0115152	TraesCS1A01G211000,TraesCS1B01G224900,TraesCS1B01G225000,TraesCS1D01G214200,TraesCS1D01G214300 ,	5
GO:0050664	MF: oxidoreductase activity, acting on NAD(P)H, oxygen as acceptor	3	725	40	61242	0.011794	TraesCS5A01G093600,TraesCS5B01G099700,TraesCS5D01G105900 ,	3
GO:0034755	BP: iron ion transmembrane transport	2	561	12	37006	0.0136916	TraesCS7A01G357400,TraesCS7B01G270400 ,	2
GO:0006821	BP: chloride transport	3	561	34	37006	0.0146351	TraesCS3B01G285500,TraesCS6A01G098500,TraesCS6D01G084300 ,	3
GO:0005216	MF: ion channel activity	5	725	121	61242	0.0148332	TraesCS2B01G329800,TraesCS2D01G311300,TraesCS3B01G285500,TraesCS6A01G098500,TraesCS6D01G084300 ,	5
GO:0016020	CC: membrane	67	199	3577	13464	0.015264	TraesCS1A01G039800,TraesCS1A01G210900,TraesCS1A01G211000,TraesCS1A01G297400,TraesCS1A01G380900,TraesCS1B01G224900,TraesCS1B01G225000,TraesCS1D01G214200,TraesCS1D01G214300,TraesCS2A01G399900,TraesCS2B01G329800,TraesCS2B01G417900,TraesCS2D01G311300,TraesCS2D01G397500,TraesCS2D01G601600,TraesCS3A01G183800,TraesCS3A01G288800,TraesCS3A01G313400,TraesCS3A01G382100,TraesCS3A01G527000,TraesCS3B01G137300,…	67
GO:0006807	BP: nitrogen compound metabolic process	4	561	65	37006	0.0170921	TraesCS2A01G500400,TraesCS3A01G266300,TraesCS3B01G299800,TraesCS7A01G166700 ,	4
GO:0009058	BP: biosynthetic process	12	561	391	37006	0.0171442	TraesCS1A01G085600,TraesCS1A01G291100,TraesCS1B01G102700,TraesCS1B01G300500,TraesCS1D01G086700,TraesCS1D01G289700,TraesCS3D01G108700,TraesCS4B01G058200,TraesCS5A01G236100,TraesCS5B01G234400,TraesCS5D01G243100,TraesCS7D01G057200 ,	12
GO:0050660	MF: flavin adenine dinucleotide binding	12	725	501	61242	0.0175152	TraesCS1B01G085100,TraesCS3A01G266300,TraesCS3B01G299800,TraesCS4A01G313200,TraesCS4B01G298600,TraesCS6A01G082500,TraesCS6B01G109800,TraesCS6D01G075800,TraesCS7A01G304000,TraesCS7B01G204400,TraesCS7D01G299500,TraesCSU01G236900 ,	12
GO:0005509	MF: calcium ion binding	22	725	1143	61242	0.0192359	TraesCS1B01G076100,TraesCS1D01G059500,TraesCS1D01G358200,TraesCS2B01G376700,TraesCS2D01G356300,TraesCS3A01G492800,TraesCS5A01G093600,TraesCS5A01G153400,TraesCS5A01G262100,TraesCS5A01G262200,TraesCS5A01G262400,TraesCS5B01G099700,TraesCS5B01G152400,TraesCS5B01G260800,TraesCS5B01G367600,TraesCS5B01G462600,TraesCS5D01G105900,TraesCS5D01G158700,TraesCS5D01G269400,TraesCS5D01G270000,TraesCS5D01G374500,…	22
GO:0009165	BP: nucleotide biosynthetic process	2	561	15	37006	0.0211395	TraesCS6A01G279400,TraesCS6D01G259800 ,	2
GO:0004332	MF: fructose-bisphosphate aldolase activity	2	725	20	61242	0.0230934	TraesCS3A01G391500,TraesCS3B01G422900 ,	2
GO:0016615	MF: malate dehydrogenase activity	2	725	20	61242	0.0230934	TraesCS5A01G549900,TraesCSU01G127700 ,	2
GO:0003905	MF: alkylbase DNA N-glycosylase activity	1	725	2	61242	0.0235366	TraesCS6D01G302500 ,	1
GO:0007165	BP: signal transduction	9	561	272	37006	0.0238171	TraesCS2A01G098300,TraesCS4A01G194800,TraesCS4B01G120400,TraesCS4D01G118500,TraesCS5A01G225300,TraesCS5B01G223900,TraesCS5D01G144800,TraesCS5D01G232500,TraesCS5D01G232600 ,	9
GO:0050832	BP: defense response to fungus	3	561	42	37006	0.0256974	TraesCS3B01G584700,TraesCS4B01G036300,TraesCS4B01G036700 ,	3
GO:0004869	MF: cysteine-type endopeptidase inhibitor activity	4	725	94	61242	0.0257435	TraesCS3D01G020500,TraesCS4A01G015100,TraesCS4D01G287600,TraesCS5A01G557600 ,	4
GO:0003712	MF: transcription cofactor activity	3	725	54	61242	0.0262337	TraesCS3A01G413600,TraesCS3A01G413700,TraesCS3B01G448000 ,	3
GO:0006108	BP: malate metabolic process	3	561	44	37006	0.0289997	TraesCS1D01G351500,TraesCS5A01G549900,TraesCSU01G127700 ,	3
GO:0006810	BP: transport	25	561	1101	37006	0.0308593	TraesCS1A01G210900,TraesCS1A01G211000,TraesCS1B01G083500,TraesCS1B01G224900,TraesCS1B01G225000,TraesCS1D01G066100,TraesCS1D01G214200,TraesCS1D01G214300,TraesCS2A01G220400,TraesCS2B01G012200,TraesCS2B01G245900,TraesCS2D01G226000,TraesCS3A01G382100,TraesCS3B01G368100,TraesCS3B01G402700,TraesCS3B01G414800,TraesCS3B01G414900,TraesCS3D01G131200,TraesCS3D01G375800,TraesCS3D01G375900,TraesCS4A01G050500,…	25
GO:0004073	MF: aspartate-semialdehyde dehydrogenase activity	1	725	3	61242	0.0350966	TraesCS5A01G398300 ,	1
GO:0098519	MF: nucleotide phosphatase activity, acting on free nucleotides	1	725	3	61242	0.0350966	TraesCS4D01G321900 ,	1
GO:0009607	BP: response to biotic stimulus	3	561	49	37006	0.0381853	TraesCS2A01G476500,TraesCS2A01G476600,TraesCS2A01G476700 ,	3
GO:0008483	MF: transaminase activity	3	725	65	61242	0.0420396	TraesCS1A01G291100,TraesCS1B01G300500,TraesCS1D01G289700 ,	3
GO:0008033	BP: tRNA processing	4	561	87	37006	0.0434901	TraesCS1D01G294400,TraesCS5A01G460000,TraesCS5B01G469600,TraesCS5D01G471100 ,	4
GO:0000172	CC: ribonuclease MRP complex	1	199	3	13464	0.0436915	TraesCS1D01G294400 ,	1
GO:0030677	CC: ribonuclease P complex	1	199	3	13464	0.0436915	TraesCS1D01G294400 ,	1
GO:0006379	BP: mRNA cleavage	1	561	3	37006	0.0447943	TraesCS1D01G294400 ,	1
GO:0020037	MF: heme binding	39	725	2478	61242	0.045635	TraesCS1B01G350800,TraesCS1D01G020400,TraesCS1D01G340600,TraesCS2A01G107300,TraesCS2A01G144900,TraesCS2A01G355800,TraesCS2A01G490100,TraesCS2A01G504900,TraesCS2B01G472900,TraesCS2D01G162800,TraesCS3A01G249200,TraesCS3D01G521100,TraesCS4A01G061700,TraesCS4A01G061900,TraesCS4A01G379400,TraesCS4B01G237300,TraesCS4D01G041300,TraesCS4D01G234200,TraesCS4D01G238600,TraesCS5A01G137400,TraesCS5A01G204300,…	39
GO:0016831	MF: carboxy-lyase activity	4	725	113	61242	0.0457562	TraesCS4A01G075600,TraesCS4B01G231400,TraesCS4D01G232700,TraesCS7D01G538800 ,	4
GO:0019829	MF: cation-transporting ATPase activity	2	725	29	61242	0.0460315	TraesCS6A01G158900,TraesCS6D01G153600 ,	2
GO:0005179	MF: hormone activity	1	725	4	61242	0.04652	TraesCS6A01G002800 ,	1
GO:0050242	MF: pyruvate, phosphate dikinase activity	1	725	4	61242	0.04652	TraesCS1A01G253200 ,	1
GO:0030599	MF: pectinesterase activity	4	725	115	61242	0.0482509	TraesCS2A01G412600,TraesCS2B01G431700,TraesCS2D01G409900,TraesCS3A01G325500 ,	4
GO:0004616	MF: phosphogluconate dehydrogenase (decarboxylating) activity	2	725	30	61242	0.0489418	TraesCS1A01G357200,TraesCS1D01G361400 ,	2

## Sheet: co_up
Table S1. GO annotation of all differentially expressed genes (DEGS) in roots and shoots
GO annotation of all co-up-regulated DEGs in roots and shoots.
GO	Description	Deg_num	Deg_all	Bg_num	Bg_all	Pvalue	Gene	Count
GO:0004867	MF: serine-type endopeptidase inhibitor activity	8	55	324	61242	5.52178e-10	TraesCS1B01G034000,TraesCS1B01G276300,TraesCS1B01G276800,TraesCS3A01G046000,TraesCS3A01G046100,TraesCS3A01G093900,TraesCS3B01G038700,TraesCS3D01G034200 ,	8
GO:0005576	CC: extracellular region	7	14	456	13464	1.36365e-07	TraesCS1B01G276300,TraesCS1B01G276800,TraesCS3A01G046000,TraesCS3A01G046100,TraesCS3B01G038700,TraesCS3D01G034200,TraesCS7A01G198900 ,	7
GO:0047334	MF: diphosphate-fructose-6-phosphate 1-phosphotransferase activity	2	55	12	61242	5.1964e-05	TraesCS5B01G078300,TraesCS5D01G085500 ,	2
GO:0008271	MF: secondary active sulfate transmembrane transporter activity	2	55	33	61242	0.00041071	TraesCS3B01G323500,TraesCS3D01G288600 ,	2
GO:0015116	MF: sulfate transmembrane transporter activity	2	55	33	61242	0.00041071	TraesCS3B01G323500,TraesCS3D01G288600 ,	2
GO:0003872	MF: 6-phosphofructokinase activity	2	55	36	61242	0.000489206	TraesCS5B01G078300,TraesCS5D01G085500 ,	2
GO:0008272	BP: sulfate transport	2	42	33	37006	0.000649291	TraesCS3B01G323500,TraesCS3D01G288600 ,	2
GO:0005992	BP: trehalose biosynthetic process	2	42	56	37006	0.00186271	TraesCS6B01G276300,TraesCS6D01G230500 ,	2
GO:0007165	BP: signal transduction	3	42	272	37006	0.00364821	TraesCS4A01G194800,TraesCS4B01G120400,TraesCS4D01G118500 ,	3
GO:0016702	MF: oxidoreductase activity, acting on single donors with incorporation of molecular oxygen, incorporation of two atoms of oxygen	2	55	115	61242	0.00486419	TraesCS2B01G555400,TraesCS5D01G388700 ,	2
GO:0006950	BP: response to stress	3	42	309	37006	0.00520282	TraesCS2D01G033200,TraesCS2D01G502700,TraesCS7D01G549900 ,	3
GO:0008863	MF: formate dehydrogenase (NAD+) activity	1	55	6	61242	0.00537659	TraesCS7D01G232300 ,	1
GO:0019825	MF: oxygen binding	1	55	9	61242	0.00805424	TraesCS1B01G350800 ,	1
GO:0043546	MF: molybdopterin cofactor binding	1	55	9	61242	0.00805424	TraesCS6A01G326200 ,	1
GO:0050464	MF: nitrate reductase (NADPH) activity	1	55	9	61242	0.00805424	TraesCS6A01G326200 ,	1
GO:0005215	MF: transporter activity	4	55	899	61242	0.00870144	TraesCS2A01G220400,TraesCS2B01G245900,TraesCS2D01G226000,TraesCS3A01G183800 ,	4
GO:0006869	BP: lipid transport	2	42	125	37006	0.00892194	TraesCSU01G147100,TraesCSU01G251500 ,	2
GO:0004109	MF: coproporphyrinogen oxidase activity	1	55	10	61242	0.00894521	TraesCS2A01G426900 ,	1
GO:0006809	BP: nitric oxide biosynthetic process	1	42	9	37006	0.0101694	TraesCS6A01G326200 ,	1
GO:0005975	BP: carbohydrate metabolic process	6	42	1646	37006	0.0102051	TraesCS1A01G203700,TraesCS2D01G293200,TraesCS3A01G376200,TraesCS4A01G173800,TraesCS5A01G389100,TraesCS5D01G399100 ,	6
GO:0006096	BP: glycolytic process	2	42	152	37006	0.0129592	TraesCS5B01G078300,TraesCS5D01G085500 ,	2
GO:0071705	BP: nitrogen compound transport	1	42	14	37006	0.0157754	TraesCS7A01G479700 ,	1
GO:0008964	MF: phosphoenolpyruvate carboxylase activity	1	55	18	61242	0.0160448	TraesCS7B01G237900 ,	1
GO:0004553	MF: hydrolase activity, hydrolyzing O-glycosyl compounds	4	55	1091	61242	0.0166621	TraesCS2D01G293200,TraesCS3A01G376200,TraesCS5A01G389100,TraesCS5D01G399100 ,	4
GO:0042128	BP: nitrate assimilation	1	42	15	37006	0.0168928	TraesCS6A01G326200 ,	1
GO:0008289	MF: lipid binding	2	55	228	61242	0.0180027	TraesCSU01G147100,TraesCSU01G251500 ,	2
GO:0030151	MF: molybdenum ion binding	1	55	21	61242	0.0186942	TraesCS6A01G326200 ,	1
GO:0009611	BP: response to wounding	2	42	210	37006	0.0237791	TraesCS1B01G034000,TraesCS3A01G093900 ,	2
GO:0015977	BP: carbon fixation	1	42	22	37006	0.0246805	TraesCS7B01G237900 ,	1
GO:0042742	BP: defense response to bacterium	1	42	24	37006	0.0268945	TraesCS3B01G584700 ,	1
GO:0006779	BP: porphyrin-containing compound biosynthetic process	1	42	25	37006	0.0279996	TraesCS2A01G426900 ,	1
GO:0005247	MF: voltage-gated chloride channel activity	1	55	34	61242	0.0300944	TraesCS6A01G098500 ,	1
GO:0006821	BP: chloride transport	1	42	34	37006	0.037891	TraesCS6A01G098500 ,	1
GO:0006814	BP: sodium ion transport	1	42	40	37006	0.0444305	TraesCS3A01G183800 ,	1
GO:0050832	BP: defense response to fungus	1	42	42	37006	0.0466007	TraesCS3B01G584700 ,	1

## Sheet: co_down
Table S1. GO annotation of all differentially expressed genes (DEGS) in roots and shoots
GO annotation of all co-up-regulated DEGs in roots and shoots.
GO	Description	Deg_num	Deg_all	Bg_num	Bg_all	Pvalue	Gene	Count
GO:0004038	MF: allantoinase activity	2	37	3	61242	1.06505e-06	TraesCS2A01G587900,TraesCS2D01G565300 ,	2
GO:0000256	BP: allantoin catabolic process	2	31	3	37006	2.03631e-06	TraesCS2A01G587900,TraesCS2D01G565300 ,	2
GO:0050897	MF: cobalt ion binding	2	37	6	61242	5.31915e-06	TraesCS2A01G587900,TraesCS2D01G565300 ,	2
GO:0016810	MF: hydrolase activity, acting on carbon-nitrogen (but not peptide) bonds	2	37	42	61242	0.000301162	TraesCS2A01G587900,TraesCS2D01G565300 ,	2
GO:0006355	BP: regulation of transcription, DNA-templated	9	31	3161	37006	0.000849407	TraesCS3A01G078400,TraesCS3B01G093300,TraesCS3B01G240200,TraesCS3D01G078900,TraesCS4A01G131000,TraesCS4D01G175700,TraesCS5A01G291200,TraesCS5B01G290200,TraesCS5D01G401500 ,	9
GO:0015171	MF: amino acid transmembrane transporter activity	2	37	75	61242	0.000958538	TraesCS3D01G480100,TraesCS7B01G365600 ,	2
GO:0016021	CC: integral component of membrane	7	10	2762	13464	0.00101087	TraesCS3A01G255300,TraesCS4A01G042000,TraesCS6A01G382400,TraesCS6D01G367300,TraesCS7A01G428500,TraesCS7B01G328700,TraesCS7D01G420900 ,	7
GO:0003677	MF: DNA binding	9	37	4858	61242	0.00198635	TraesCS3A01G078400,TraesCS3B01G093300,TraesCS3D01G078900,TraesCS4A01G131000,TraesCS4D01G175700,TraesCS5A01G291200,TraesCS5B01G290200,TraesCS5D01G401500,TraesCS7B01G372100 ,	9
GO:0003333	BP: amino acid transmembrane transport	2	31	84	37006	0.0022683	TraesCS3D01G480100,TraesCS7B01G365600 ,	2
GO:0004623	MF: phospholipase A2 activity	1	37	15	61242	0.00902521	TraesCS7D01G446400 ,	1
GO:0050482	BP: arachidonic acid secretion	1	31	15	37006	0.0124945	TraesCS7D01G446400 ,	1
GO:0005215	MF: transporter activity	3	37	899	61242	0.0169126	TraesCS4A01G042000,TraesCS7B01G328700,TraesCS7D01G420900 ,	3
GO:0006644	BP: phospholipid metabolic process	1	31	24	37006	0.0199185	TraesCS7D01G446400 ,	1
GO:0006308	BP: DNA catabolic process	1	31	26	37006	0.0215609	TraesCS2D01G507800 ,	1
GO:0030246	MF: carbohydrate binding	2	37	497	61242	0.0363106	TraesCS2D01G137300,TraesCS4A01G384600 ,	2
GO:0004519	MF: endonuclease activity	1	37	65	61242	0.0385405	TraesCS2D01G507800 ,	1
GO:0008233	MF: peptidase activity	1	37	76	61242	0.0449181	TraesCS3D01G207600 ,	1

## Sheet: root_up&shoot_down
Table S1. GO annotation of all differentially expressed genes (DEGS) in roots and shoots
GO annotation of up-regulated DEGs in roots and down-regulated DEGs in shoots.
GO	Description	Deg_num	Deg_all	Bg_num	Bg_all	Pvalue	Gene	Count
GO:0045492	BP: xylan biosynthetic process	8	142	26	37006	5.67319e-14	TraesCS4A01G227100,TraesCS4D01G086700,TraesCS5A01G313000,TraesCS5B01G313900,TraesCS5D01G319700,TraesCS6A01G131900,TraesCS6B01G160200,TraesCS6D01G121700 ,	8
GO:0016760	MF: cellulose synthase (UDP-forming) activity	10	196	100	61242	1.20582e-12	TraesCS1A01G149300,TraesCS1B01G167200,TraesCS1D01G146600,TraesCS2A01G210300,TraesCS3A01G289900,TraesCS3B01G324500,TraesCS3D01G289600,TraesCS5A01G222500,TraesCS5B01G221600,TraesCS5D01G230300 ,	10
GO:0016020	CC: membrane	37	52	3577	13464	2.30594e-11	TraesCS1A01G049600,TraesCS1A01G149300,TraesCS1B01G066000,TraesCS1B01G167200,TraesCS1D01G052000,TraesCS1D01G146600,TraesCS1D01G147200,TraesCS2A01G007100,TraesCS2A01G210300,TraesCS2A01G341400,TraesCS3A01G289900,TraesCS3B01G141700,TraesCS3B01G281700,TraesCS3B01G324500,TraesCS3D01G289600,TraesCS4A01G103400,TraesCS4A01G278800,TraesCS4A01G415600,TraesCS4B01G034100,TraesCS4B01G197000,TraesCS4B01G200600,…	37
GO:0030244	BP: cellulose biosynthetic process	10	142	121	37006	4.42048e-11	TraesCS1A01G149300,TraesCS1B01G167200,TraesCS1D01G146600,TraesCS2A01G210300,TraesCS3A01G289900,TraesCS3B01G324500,TraesCS3D01G289600,TraesCS5A01G222500,TraesCS5B01G221600,TraesCS5D01G230300 ,	10
GO:0004553	MF: hydrolase activity, hydrolyzing O-glycosyl compounds	19	196	1091	61242	3.07579e-09	TraesCS1D01G283900,TraesCS2D01G338100,TraesCS3A01G038200,TraesCS3A01G483000,TraesCS3B01G529700,TraesCS3B01G530000,TraesCS3D01G041700,TraesCS3D01G477700,TraesCS4A01G248200,TraesCS4A01G292300,TraesCS4B01G021800,TraesCS4D01G019500,TraesCS4D01G065600,TraesCS5B01G295000,TraesCS6A01G048200,TraesCS6A01G122100,TraesCS6B01G150300,TraesCS6D01G112100,TraesCS7B01G145100 ,	19
GO:0016798	MF: hydrolase activity, acting on glycosyl bonds	5	196	48	61242	4.88446e-07	TraesCS3A01G038200,TraesCS3D01G041700,TraesCS4A01G292300,TraesCS4B01G021800,TraesCS4D01G019500 ,	5
GO:0016887	MF: ATPase activity	11	196	524	61242	1.20833e-06	TraesCS1A01G049600,TraesCS1B01G066000,TraesCS1D01G052000,TraesCS3A01G258400,TraesCS3B01G141700,TraesCS3B01G291100,TraesCS4A01G103400,TraesCS4B01G200600,TraesCS4D01G201700,TraesCS7B01G000200,TraesCS7B01G271600 ,	11
GO:0005975	BP: carbohydrate metabolic process	21	142	1646	37006	1.35455e-06	TraesCS1D01G283900,TraesCS2D01G338100,TraesCS3A01G038200,TraesCS3A01G478100,TraesCS3A01G483000,TraesCS3B01G529700,TraesCS3B01G530000,TraesCS3D01G041700,TraesCS3D01G260300,TraesCS3D01G477700,TraesCS4A01G248200,TraesCS4A01G292300,TraesCS4B01G021800,TraesCS4D01G019500,TraesCS4D01G065600,TraesCS5B01G295000,TraesCS6A01G048200,TraesCS6A01G122100,TraesCS6B01G150300,TraesCS6D01G112100,TraesCS7B01G145100 ,	21
GO:0005215	MF: transporter activity	13	196	899	61242	7.75093e-06	TraesCS1D01G147200,TraesCS2A01G007100,TraesCS2A01G341400,TraesCS3B01G281700,TraesCS4A01G278800,TraesCS4B01G034100,TraesCS4B01G349500,TraesCS4D01G032600,TraesCS5A01G509400,TraesCS6A01G263500,TraesCS7B01G020300,TraesCS7B01G020500,TraesCS7D01G120200 ,	13
GO:0008725	MF: DNA-3-methyladenine glycosylase activity	3	196	17	61242	2.12373e-05	TraesCS3A01G352700,TraesCS3B01G385400,TraesCS3D01G346700 ,	3
GO:0016757	MF: transferase activity, transferring glycosyl groups	7	196	282	61242	3.84274e-05	TraesCS3D01G025000,TraesCS4A01G004100,TraesCS4B01G301200,TraesCS4D01G299500,TraesCS7A01G452400,TraesCS7B01G352300,TraesCS7D01G441500 ,	7
GO:0016747	MF: transferase activity, transferring acyl groups other than amino-acyl groups	11	196	835	61242	8.96486e-05	TraesCS1B01G098800,TraesCS1D01G082800,TraesCS2A01G191600,TraesCS2A01G429000,TraesCS2B01G215100,TraesCS2D01G195800,TraesCS2D01G195900,TraesCS2D01G426800,TraesCS3B01G139100,TraesCS4B01G336000,TraesCS6A01G073300 ,	11
GO:0006308	BP: DNA catabolic process	3	142	26	37006	0.000134803	TraesCS2A01G527100,TraesCS2B01G557700,TraesCS2D01G530000 ,	3
GO:0006810	BP: transport	13	142	1101	37006	0.000337552	TraesCS1D01G147200,TraesCS2A01G007100,TraesCS3A01G258400,TraesCS3B01G281700,TraesCS3B01G291100,TraesCS4A01G278800,TraesCS4B01G034100,TraesCS4B01G349500,TraesCS4D01G032600,TraesCS6A01G263500,TraesCS7B01G020300,TraesCS7B01G020500,TraesCS7D01G120200 ,	13
GO:0008171	MF: O-methyltransferase activity	5	196	189	61242	0.000377547	TraesCS3A01G534900,TraesCS3B01G612000,TraesCS3D01G540200,TraesCS4A01G239900,TraesCS4B01G291900 ,	5
GO:0020037	MF: heme binding	19	196	2478	61242	0.000417142	TraesCS1A01G079400,TraesCS1B01G096900,TraesCS1D01G080900,TraesCS1D01G158400,TraesCS2A01G044900,TraesCS2B01G031200,TraesCS2B01G057100,TraesCS2D01G027100,TraesCS2D01G043500,TraesCS5A01G381100,TraesCS5B01G209200,TraesCS5D01G364600,TraesCS6B01G056800,TraesCS7A01G339600,TraesCS7B01G310900,TraesCS7B01G353100,TraesCS7D01G404900,TraesCS7D01G511200,TraesCS7D01G520200 ,	19
GO:0004623	MF: phospholipase A2 activity	2	196	15	61242	0.00104105	TraesCS4B01G217300,TraesCS4D01G217600 ,	2
GO:0004519	MF: endonuclease activity	3	196	65	61242	0.00121847	TraesCS2A01G527100,TraesCS2B01G557700,TraesCS2D01G530000 ,	3
GO:0050482	BP: arachidonic acid secretion	2	142	15	37006	0.0014857	TraesCS4B01G217300,TraesCS4D01G217600 ,	2
GO:0046556	MF: alpha-L-arabinofuranosidase activity	2	196	18	61242	0.0015074	TraesCS2B01G114500,TraesCS2D01G097800 ,	2
GO:0006284	BP: base-excision repair	3	142	60	37006	0.00161296	TraesCS3A01G352700,TraesCS3B01G385400,TraesCS3D01G346700 ,	3
GO:0046373	BP: L-arabinose metabolic process	2	142	18	37006	0.00214861	TraesCS2B01G114500,TraesCS2D01G097800 ,	2
GO:0006644	BP: phospholipid metabolic process	2	142	24	37006	0.00381795	TraesCS4B01G217300,TraesCS4D01G217600 ,	2
GO:0005506	MF: iron ion binding	13	196	1803	61242	0.00564859	TraesCS1D01G158400,TraesCS2A01G044900,TraesCS2B01G031200,TraesCS2B01G057100,TraesCS2D01G027100,TraesCS2D01G043500,TraesCS5A01G381100,TraesCS5B01G209200,TraesCS7B01G310900,TraesCS7D01G404900,TraesCS7D01G498300,TraesCS7D01G511200,TraesCS7D01G520200 ,	13
GO:0016705	MF: oxidoreductase activity, acting on paired donors, with incorporation or reduction of molecular oxygen	12	196	1614	61242	0.00612057	TraesCS1D01G158400,TraesCS2A01G044900,TraesCS2B01G031200,TraesCS2B01G057100,TraesCS2D01G027100,TraesCS2D01G043500,TraesCS5A01G381100,TraesCS5B01G209200,TraesCS7B01G310900,TraesCS7D01G404900,TraesCS7D01G511200,TraesCS7D01G520200 ,	12
GO:0019901	MF: protein kinase binding	2	196	39	61242	0.00698555	TraesCS2A01G413300,TraesCS2B01G432000 ,	2
GO:0000079	BP: regulation of cyclin-dependent protein serine/threonine kinase activity	2	142	39	37006	0.00987257	TraesCS2A01G413300,TraesCS2B01G432000 ,	2
GO:0051087	MF: chaperone binding	2	196	50	61242	0.0112857	TraesCS7B01G167800,TraesCS7D01G270100 ,	2
GO:0016746	MF: transferase activity, transferring acyl groups	3	196	146	61242	0.0117352	TraesCS3A01G146100,TraesCS3B01G173200,TraesCS3D01G155000 ,	3
GO:0016788	MF: hydrolase activity, acting on ester bonds	6	196	601	61242	0.0133201	TraesCS2A01G527100,TraesCS2B01G557700,TraesCS2D01G530000,TraesCS4B01G339300,TraesCS4B01G339400,TraesCS7B01G093700 ,	6
GO:0006979	BP: response to oxidative stress	7	142	729	37006	0.0227801	TraesCS1A01G079400,TraesCS1B01G096900,TraesCS1D01G080900,TraesCS5D01G364600,TraesCS6B01G056800,TraesCS7A01G339600,TraesCS7B01G353100 ,	7
GO:0052716	MF: hydroquinone:oxygen oxidoreductase activity	2	196	85	61242	0.0305816	TraesCS3B01G379900,TraesCS3D01G341600 ,	2
GO:0004601	MF: peroxidase activity	6	196	742	61242	0.0329942	TraesCS1A01G079400,TraesCS1B01G096900,TraesCS1D01G080900,TraesCS5D01G364600,TraesCS7A01G339600,TraesCS7B01G353100 ,	6
GO:0004363	MF: glutathione synthase activity	1	196	11	61242	0.0346494	TraesCS7D01G431600 ,	1
GO:0008792	MF: arginine decarboxylase activity	1	196	11	61242	0.0346494	TraesCSU01G047800 ,	1
GO:0004190	MF: aspartic-type endopeptidase activity	3	196	226	61242	0.036478	TraesCS2A01G316500,TraesCS2B01G334600,TraesCS3D01G225000 ,	3
GO:0004096	MF: catalase activity	1	196	13	61242	0.0408197	TraesCS6B01G056800 ,	1
GO:0006527	BP: arginine catabolic process	1	142	11	37006	0.0414143	TraesCSU01G047800 ,	1
GO:0046274	BP: lignin catabolic process	2	142	85	37006	0.042436	TraesCS3B01G379900,TraesCS3D01G341600 ,	2
GO:0004367	MF: glycerol-3-phosphate dehydrogenase [NAD+] activity	1	196	14	61242	0.0438902	TraesCS3A01G478100 ,	1
GO:0004356	MF: glutamate-ammonia ligase activity	1	196	15	61242	0.0469508	TraesCS4A01G266900 ,	1
