# Supplementary material for: Transcriptome Profiling Reveals the Gene Network Responding to Low Nitrogen Stress in Wheat
Source: Plants (Basel). 2024 Jan 26;13(3):371. doi: 10.3390/plants13030371 (PMC10856819; doi:10.3390/plants13030371)
Supplement: Supplementary file 1 [file plants-13-00371-s001.zip › Table S2.xlsx]

## Sheet: shoot_kegg_up
Table S2. KEGG annotation of all DEGs in roots and shoots
KEGG annotation of all up-regulated DEGS in shoots.
KO	Deg_num	Bg_num	Bg_all	Deg_all	Pvalue	Gene	Count	Description	level_1	level_2
ko04016	223	12455	81075	903	1.63923e-13	TraesCS6A01G228800,TraesCS2D01G057700,TraesCS6B01G008900,TraesCS6B01G252900,TraesCS2B01G464100,TraesCS2D01G588200,TraesCS1B01G009100,TraesCS3A01G135500,TraesCSU01G050000,TraesCS3D01G151500,TraesCS3B01G030500,TraesCS7A01G042100,TraesCS5B01G063600,TraesCS7B01G462300,TraesCS3B01G565900,TraesCS1A01G264900,TraesCS5B01G063500,TraesCS1D01G265100,TraesCS1B01G020700,TraesCS1B01G275600,TraesCS2D01G442100,T…	223	MAPK signaling pathway - plant	Environmental Information Processing	Signal transduction
ko04626	222	12950	81075	903	1.38563e-11	TraesCS6A01G228800,TraesCS5A01G391500,TraesCS2D01G057700,TraesCS6B01G008900,TraesCS6B01G252900,TraesCS2B01G464100,TraesCS5D01G401300,TraesCS2D01G588200,TraesCS1B01G009100,TraesCS3A01G135500,TraesCSU01G050000,TraesCS6A01G015500,TraesCS3D01G151500,TraesCS2B01G058900,TraesCS3B01G030500,TraesCS3A01G078400,TraesCS7A01G042100,TraesCS2B01G041300,TraesCS4B01G393100,TraesCS3B01G093300,TraesCS5B01G063600,T…	222	Plant-pathogen interaction	Organismal Systems	Environmental adaptation
ko04075	226	13952	81075	903	1.61438e-09	TraesCS6A01G228800,TraesCS7B01G315800,TraesCS2D01G057700,TraesCS6B01G008900,TraesCS5D01G347900,TraesCS6B01G252900,TraesCS2B01G464100,TraesCS2D01G588200,TraesCS1B01G009100,TraesCS3A01G135500,TraesCSU01G050000,TraesCS3D01G151500,TraesCS3B01G030500,TraesCS4A01G240700,TraesCS7A01G042100,TraesCS5B01G063600,TraesCS3B01G420700,TraesCS3B01G565900,TraesCS1A01G264900,TraesCS5B01G063500,TraesCS1D01G265100,T…	226	Plant hormone signal transduction	Environmental Information Processing	Signal transduction
ko00650	69	2953	81075	903	1.00629e-08	TraesCS1B01G009100,TraesCS4A01G262600,TraesCS7A01G042100,TraesCS2B01G041300,TraesCS3B01G565900,TraesCS1A01G007100,TraesCS6D01G002200,TraesCS3B01G117800,TraesCS3A01G388200,TraesCS6D01G051200,TraesCS5B01G080100,TraesCS2D01G088600,TraesCS6D01G050500,TraesCS3B01G043300,TraesCS7A01G006100,TraesCS2D01G053000,TraesCS6A01G400800,TraesCS6B01G441800,TraesCS1D01G310100,TraesCS4B01G270100,TraesCS3A01G400800,…	69	Butanoate metabolism	Metabolism	Carbohydrate metabolism
ko04712	152	8734	81075	903	2.11509e-08	TraesCS2D01G057700,TraesCS6B01G008900,TraesCS2B01G464100,TraesCS2D01G588200,TraesCS3A01G135500,TraesCSU01G050000,TraesCS6A01G015500,TraesCS3D01G151500,TraesCS3B01G030500,TraesCS3A01G078400,TraesCS1A01G444200,TraesCS2B01G041300,TraesCS5B01G063600,TraesCS3D01G078900,TraesCS5B01G063500,TraesCS1B01G020700,TraesCS2D01G442100,TraesCS3B01G399300,TraesCS1A01G007100,TraesCS3B01G158300,TraesCS6D01G002200,T…	152	Circadian rhythm - plant	Organismal Systems	Environmental adaptation
ko04136	133	7499	81075	903	6.64499e-08	TraesCS6B01G449000,TraesCS2D01G057700,TraesCS6B01G008900,TraesCS6A01G404700,TraesCS2B01G464100,TraesCS2D01G588200,TraesCS3A01G135500,TraesCSU01G050000,TraesCS3D01G151500,TraesCS3B01G030500,TraesCS4B01G393100,TraesCS5B01G063600,TraesCS5B01G063500,TraesCS6D01G388000,TraesCS1B01G020700,TraesCS2D01G442100,TraesCS1A01G007100,TraesCS3B01G158300,TraesCS6D01G002200,TraesCS3D01G064800,TraesCS3D01G014600,T…	133	Autophagy - other	Cellular Processes	Transport and catabolism
ko03430	108	6557	81075	903	3.23967e-05	TraesCS6B01G008900,TraesCS2B01G464100,TraesCS2A01G587900,TraesCS2D01G588200,TraesCS3A01G135500,TraesCS3D01G151500,TraesCS4B01G393100,TraesCS2D01G565300,TraesCS5B01G063600,TraesCS7B01G462300,TraesCS5B01G063500,TraesCS2D01G442100,TraesCS1A01G007100,TraesCS3B01G158300,TraesCS6D01G002200,TraesCS3D01G064800,TraesCS6B01G003200,TraesCS3A01G015100,TraesCS3D01G351000,TraesCS6B01G006500,TraesCS3A01G015200,…	108	Mismatch repair	Genetic Information Processing	Replication and repair
ko03022	136	8733	81075	903	4.10775e-05	TraesCS2D01G057700,TraesCS6B01G008900,TraesCS2B01G464100,TraesCS2D01G588200,TraesCS3B01G470500,TraesCS3A01G135500,TraesCSU01G050000,TraesCS3D01G151500,TraesCS3B01G030500,TraesCS5B01G063600,TraesCS3D01G428400,TraesCS5B01G063500,TraesCS1B01G020700,TraesCS2D01G442100,TraesCS1A01G007100,TraesCS3B01G158300,TraesCS6D01G002200,TraesCS3D01G064800,TraesCS3D01G014600,TraesCS6B01G003200,TraesCS3A01G015100,T…	136	Basal transcription factors	Genetic Information Processing	Transcription
ko03420	145	10177	81075	903	0.00114855	TraesCS2D01G057700,TraesCS6B01G008900,TraesCS2B01G464100,TraesCS2D01G588200,TraesCS3B01G470500,TraesCS3A01G135500,TraesCSU01G050000,TraesCS3D01G151500,TraesCS3B01G030500,TraesCS4B01G393100,TraesCS5B01G063600,TraesCS7B01G462300,TraesCS3D01G428400,TraesCS5B01G063500,TraesCS1B01G020700,TraesCS2D01G442100,TraesCS1A01G007100,TraesCS3B01G158300,TraesCS6D01G002200,TraesCS3D01G064800,TraesCS3D01G014600,T…	145	Nucleotide excision repair	Genetic Information Processing	Replication and repair
ko03010	41	2225	81075	903	0.00141031	TraesCS6B01G449000,TraesCS6A01G404700,TraesCS3D01G177400,TraesCSU01G262800,TraesCS6D01G388000,TraesCS3B01G188600,TraesCS1D01G257400,TraesCSU01G246100,TraesCS5B01G247200,TraesCS1D01G435200,TraesCS5D01G004700,TraesCS5D01G457500,TraesCSU01G238400,TraesCS3D01G191800,TraesCS3D01G243800,TraesCS1B01G038000,TraesCS5A01G032200,TraesCS5D01G004400,TraesCS3A01G452100,TraesCS1B01G413700,TraesCS7A01G266000,Tra…	41	Ribosome	Genetic Information Processing	Translation
ko04141	199	14758	81075	903	0.00188714	TraesCS2D01G057700,TraesCS6B01G008900,TraesCS1B01G410300,TraesCS2B01G464100,TraesCS2D01G588200,TraesCS3A01G135500,TraesCSU01G050000,TraesCS3D01G151500,TraesCS3B01G030500,TraesCS4B01G393100,TraesCS5B01G063600,TraesCS7B01G462300,TraesCS5B01G063500,TraesCS1D01G142000,TraesCS1B01G020700,TraesCS2D01G442100,TraesCS1A01G007100,TraesCS3B01G158300,TraesCS6D01G002200,TraesCS3D01G064800,TraesCS3D01G014600,T…	199	Protein processing in endoplasmic reticulum	Genetic Information Processing	Folding, sorting and degradation
ko00380	82	5370	81075	903	0.00259166	TraesCS2B01G041200,TraesCSU01G204000,TraesCSU01G203700,TraesCS2B01G066100,TraesCS2D01G057700,TraesCS6B01G008900,TraesCS4B01G207000,TraesCS2B01G464100,TraesCS4A01G262600,TraesCS2A01G022800,TraesCSU01G183500,TraesCS1B01G020700,TraesCS2B01G065800,TraesCS5D01G559300,TraesCS2D01G442100,TraesCS1A01G007100,TraesCS3D01G014600,TraesCS2D01G392800,TraesCS6B01G003200,TraesCS2B01G308900,TraesCS1A01G253900,Tra…	82	Tryptophan metabolism	Metabolism	Amino acid metabolism
ko03008	149	11267	81075	903	0.0144528	TraesCS2D01G057700,TraesCS6B01G008900,TraesCS2B01G464100,TraesCS2D01G588200,TraesCS3A01G135500,TraesCSU01G050000,TraesCS3D01G151500,TraesCS3B01G030500,TraesCS1A01G444200,TraesCS4B01G393100,TraesCS5B01G063600,TraesCS7B01G462300,TraesCS5B01G063500,TraesCS1D01G142000,TraesCS1B01G020700,TraesCS2D01G442100,TraesCS1A01G007100,TraesCS3B01G158300,TraesCS6D01G002200,TraesCS3D01G064800,TraesCS3D01G014600,T…	149	Ribosome biogenesis in eukaryotes	Genetic Information Processing	Translation
ko04144	103	7616	81075	903	0.0235949	TraesCS2D01G057700,TraesCS2B01G464100,TraesCS3A01G314100,TraesCS4B01G393100,TraesCS5B01G063600,TraesCS5B01G063500,TraesCS1D01G142000,TraesCS3A01G110100,TraesCS2D01G442100,TraesCS1A01G007100,TraesCS3D01G064800,TraesCS6B01G003200,TraesCS3A01G015100,TraesCS3D01G351000,TraesCS3A01G015200,TraesCS7B01G236900,TraesCS5B01G173900,TraesCS7A01G544000,TraesCS6B01G002500,TraesCS1A01G100300,TraesCS2D01G457400,…	103	Endocytosis	Cellular Processes	Transport and catabolism
ko00061	26	1565	81075	903	0.0304416	TraesCS5A01G304800,TraesCS3D01G077500,TraesCS1B01G410300,TraesCS6A01G015500,TraesCS7A01G350500,TraesCS2B01G041300,TraesCS5B01G305200,TraesCS6D01G018500,TraesCS2B01G347200,TraesCS3A01G077400,TraesCS2D01G328200,TraesCS2A01G334000,TraesCS5B01G414300,TraesCS4A01G376500,TraesCS3B01G380600,TraesCS5B01G370600,TraesCS5D01G407100,TraesCS2A01G025500,TraesCS4D01G003400,TraesCS2B01G388200,TraesCS5B01G415100,…	26	Fatty acid biosynthesis	Metabolism	Lipid metabolism

## Sheet: shoot_kegg_down
Table S2. KEGG annotation of all DEGs in roots and shoots
KEGG annotation of all down-regulated DEGs in shoots.
KO	Deg_num	Bg_num	Bg_all	Deg_all	Pvalue	Gene	Count	Description	level_1	level_2
ko00940	306	4049	81075	2614	1.04534e-43	TraesCS6A01G047400,TraesCS6B01G063500,TraesCS2A01G002900,TraesCS3D01G540200,TraesCS2B01G186100,TraesCS2A01G025100,TraesCS2A01G565700,TraesCS4B01G291900,TraesCS5A01G381100,TraesCSU01G066700,TraesCS5D01G371300,TraesCS2A01G002800,TraesCS3D01G545200,TraesCS2D01G027100,TraesCS6A01G047500,TraesCS3D01G545300,TraesCSU01G166000,TraesCS5D01G276300,TraesCS5B01G280800,TraesCS6D01G054500,TraesCS7A01G411700,Tr…	306	Phenylpropanoid biosynthesis	Metabolism	Biosynthesis of other secondary metabolites
ko00073	194	2503	81075	2614	4.76609e-29	TraesCS4D01G093600,TraesCS4D01G238800,TraesCS4A01G218400,TraesCS2A01G002900,TraesCS4B01G097200,TraesCS2B01G186100,TraesCS2A01G025100,TraesCS2A01G565700,TraesCS5A01G381100,TraesCS5D01G371300,TraesCS4B01G237500,TraesCS2A01G002800,TraesCS3D01G545200,TraesCS2D01G027100,TraesCS4A01G061800,TraesCS3D01G545300,TraesCSU01G166000,TraesCS4B01G010100,TraesCS4A01G061900,TraesCS1B01G168400,TraesCS7A01G411700,T…	194	Cutin, suberine and wax biosynthesis	Metabolism	Lipid metabolism
ko00460	212	2866	81075	2614	5.54736e-29	TraesCS5B01G265500,TraesCS5A01G388300,TraesCS7A01G246300,TraesCS2D01G525300,TraesCS4D01G238800,TraesCS2A01G002900,TraesCS2A01G523300,TraesCS2B01G553100,TraesCS2B01G186100,TraesCS2A01G025100,TraesCS7D01G245000,TraesCS2A01G565700,TraesCS5D01G398400,TraesCS5A01G381100,TraesCS4B01G237500,TraesCS2A01G002800,TraesCS1B01G312100,TraesCS5D01G399100,TraesCS2D01G027100,TraesCS4A01G061800,TraesCS2D01G477800,…	212	Cyanoamino acid metabolism	Metabolism	Metabolism of other amino acids
ko00592	168	2100	81075	2614	9.49962e-27	TraesCS4D01G238800,TraesCS2A01G002900,TraesCS5A01G007900,TraesCS2A01G525500,TraesCS5D01G013400,TraesCS5B01G006500,TraesCS2B01G186100,TraesCS2A01G025100,TraesCS2B01G555400,TraesCS2A01G565700,TraesCS5A01G381100,TraesCS6A01G132200,TraesCS4B01G237500,TraesCS5B01G382300,TraesCS2A01G002800,TraesCS5A01G378700,TraesCS2D01G027100,TraesCS4A01G061800,TraesCS6B01G160400,TraesCS4A01G061900,TraesCS7A01G411700,…	168	alpha-Linolenic acid metabolism	Metabolism	Lipid metabolism
ko00941	228	3393	81075	2614	1.88832e-25	TraesCSU01G166100,TraesCS2A01G002900,TraesCS2B01G186100,TraesCS2A01G025100,TraesCS4A01G442500,TraesCS2A01G565700,TraesCS5A01G381100,TraesCS5D01G371300,TraesCS2A01G002800,TraesCS3D01G545200,TraesCS7D01G089200,TraesCS7A01G093900,TraesCS2D01G027100,TraesCS3D01G545300,TraesCSU01G166000,TraesCS4B01G010100,TraesCS5D01G276300,TraesCS4A01G303900,TraesCS7A01G411700,TraesCS7D01G404900,TraesCS7A01G455300,Tr…	228	Flavonoid biosynthesis	Metabolism	Biosynthesis of other secondary metabolites
ko00053	186	2573	81075	2614	2.29062e-24	TraesCS6A01G047400,TraesCS6B01G063500,TraesCS7A01G126600,TraesCS7D01G124500,TraesCS3D01G354400,TraesCSU01G066700,TraesCS3B01G397200,TraesCS5D01G066100,TraesCS6A01G047500,TraesCS5D01G276300,TraesCS5B01G061600,TraesCS1B01G293100,TraesCS7A01G114100,TraesCS6D01G054500,TraesCS2B01G593000,TraesCS6D01G054800,TraesCS3D01G189900,TraesCS3A01G360600,TraesCS6D01G015400,TraesCS7A01G190700,TraesCS2A01G255500,T…	186	Ascorbate and aldarate metabolism	Metabolism	Carbohydrate metabolism
ko00500	118	1293	81075	2614	1.09154e-23	TraesCS5B01G265500,TraesCS2B01G240100,TraesCS2D01G220900,TraesCS2A01G215100,TraesCS5A01G388300,TraesCS7A01G246300,TraesCS2D01G525300,TraesCS7D01G451800,TraesCS2A01G523300,TraesCS2B01G553100,TraesCS7D01G245000,TraesCS5D01G398400,TraesCS5D01G399100,TraesCS2D01G477800,TraesCS3B01G529700,TraesCS5B01G393900,TraesCS2A01G521000,TraesCS2B01G600200,TraesCS7B01G364700,TraesCS6B01G280400,TraesCS2A01G295400,…	118	Starch and sucrose metabolism	Metabolism	Carbohydrate metabolism
ko00196	39	159	81075	2614	2.53335e-23	TraesCS6A01G094100,TraesCS7B01G103300,TraesCS7D01G199400,TraesCS1D01G374900,TraesCS1B01G388300,TraesCS5B01G462800,TraesCS1A01G306600,TraesCS1B01G388200,TraesCS5B01G462900,TraesCS5D01G464900,TraesCS1D01G375000,TraesCS6A01G094500,TraesCS6A01G094400,TraesCS6A01G094300,TraesCS6A01G094600,TraesCS1B01G388500,TraesCS7A01G237100,TraesCS1D01G306200,TraesCS6A01G094200,TraesCS6D01G088800,TraesCS7A01G238400,…	39	Photosynthesis - antenna proteins	Metabolism	Energy metabolism
ko00130	206	3117	81075	2614	3.32045e-22	TraesCS2A01G002900,TraesCS2B01G186100,TraesCS2A01G025100,TraesCS2A01G565700,TraesCS4B01G291900,TraesCS5A01G381100,TraesCS2A01G002800,TraesCS2D01G027100,TraesCS5B01G280800,TraesCS7A01G411700,TraesCS7D01G404900,TraesCS7A01G455300,TraesCS6A01G266700,TraesCS4A01G460100,TraesCS7D01G511600,TraesCS5A01G454900,TraesCS2B01G204200,TraesCS1A01G153000,TraesCS7B01G077500,TraesCS5D01G371400,TraesCS1B01G093600,…	206	Ubiquinone and other terpenoid-quinone biosynthesis	Metabolism	Metabolism of cofactors and vitamins
ko00100	200	3145	81075	2614	9.92049e-20	TraesCS4D01G093600,TraesCS4D01G238800,TraesCS4A01G218400,TraesCS7A01G126600,TraesCS7D01G124500,TraesCS2A01G002900,TraesCS4B01G097200,TraesCS2B01G186100,TraesCS2A01G025100,TraesCS2A01G565700,TraesCS5A01G381100,TraesCS4B01G237500,TraesCS2A01G002800,TraesCS2D01G027100,TraesCS4A01G061800,TraesCS4A01G061900,TraesCS5D01G276300,TraesCS1B01G168400,TraesCS7A01G411700,TraesCS1A01G150800,TraesCS7D01G404900,…	200	Steroid biosynthesis	Metabolism	Lipid metabolism
ko00402	168	2471	81075	2614	1.8889e-19	TraesCS4D01G238800,TraesCS2A01G002900,TraesCS2B01G186100,TraesCS2A01G025100,TraesCS2A01G565700,TraesCS5A01G381100,TraesCS4B01G237500,TraesCS2A01G002800,TraesCS1B01G312100,TraesCS2D01G027100,TraesCS4A01G061800,TraesCS4A01G061900,TraesCS5D01G403700,TraesCS7A01G411700,TraesCS7D01G404900,TraesCS7A01G455300,TraesCS1D01G301700,TraesCS4A01G460100,TraesCS7D01G511600,TraesCS7B01G123000,TraesCS1B01G349900,…	168	Benzoxazinoid biosynthesis	Metabolism	Biosynthesis of other secondary metabolites
ko00071	161	2327	81075	2614	2.16147e-19	TraesCS2D01G312000,TraesCS2A01G002900,TraesCS2B01G186100,TraesCS2A01G025100,TraesCS2A01G565700,TraesCS5A01G381100,TraesCSU01G066700,TraesCS2A01G002800,TraesCS2D01G027100,TraesCS7A01G411700,TraesCS7D01G404900,TraesCS7A01G455300,TraesCS6A01G266700,TraesCS2A01G313500,TraesCS4A01G460100,TraesCS7D01G511600,TraesCS1B01G093600,TraesCS7B01G310900,TraesCS1A01G334700,TraesCS2D01G007700,TraesCS3B01G375100,T…	161	Fatty acid degradation	Metabolism	Lipid metabolism
ko00905	123	1602	81075	2614	1.80513e-18	TraesCS4D01G238800,TraesCS2A01G002900,TraesCS2B01G186100,TraesCS2A01G025100,TraesCS2A01G565700,TraesCS5A01G381100,TraesCS4B01G237500,TraesCS2A01G002800,TraesCS2D01G027100,TraesCS4A01G061800,TraesCS4A01G061900,TraesCS7A01G411700,TraesCS7D01G404900,TraesCS7A01G455300,TraesCS4A01G460100,TraesCS7D01G511600,TraesCS7B01G310900,TraesCS1A01G334700,TraesCS2D01G007700,TraesCS3B01G375100,TraesCS6A01G143700,…	123	Brassinosteroid biosynthesis	Metabolism	Metabolism of terpenoids and polyketides
ko00061	121	1565	81075	2614	2.0162e-18	TraesCSU01G166100,TraesCS2D01G312000,TraesCS2D01G563600,TraesCS7D01G089200,TraesCS7A01G093900,TraesCS5D01G066100,TraesCS5D01G276300,TraesCS5B01G061600,TraesCS4A01G303900,TraesCS7A01G114100,TraesCS2B01G593000,TraesCS6D01G015400,TraesCS6A01G266700,TraesCS2A01G313500,TraesCS1D01G217600,TraesCS1B01G279100,TraesCS1B01G093600,TraesCS5A01G054900,TraesCS2A01G590600,TraesCS5A01G268300,TraesCS4D01G214500,T…	121	Fatty acid biosynthesis	Metabolism	Lipid metabolism
ko00944	163	2449	81075	2614	4.8075e-18	TraesCS2A01G002900,TraesCS2B01G186100,TraesCS2A01G025100,TraesCS2A01G565700,TraesCS5A01G381100,TraesCS2A01G002800,TraesCS1B01G312100,TraesCS2D01G027100,TraesCS5D01G403700,TraesCS7A01G411700,TraesCS7D01G404900,TraesCS7A01G455300,TraesCS1D01G301700,TraesCS4A01G460100,TraesCS7D01G511600,TraesCS7B01G123000,TraesCS1B01G349900,TraesCS1B01G360900,TraesCS5D01G524100,TraesCS7B01G310900,TraesCS1A01G334700,…	163	Flavone and flavonol biosynthesis	Metabolism	Biosynthesis of other secondary metabolites
ko00904	153	2250	81075	2614	8.13275e-18	TraesCS4D01G238800,TraesCS2A01G002900,TraesCS2B01G186100,TraesCS2A01G025100,TraesCS4A01G442500,TraesCS2A01G565700,TraesCS5A01G381100,TraesCS4B01G237500,TraesCS2A01G002800,TraesCS2D01G027100,TraesCS4A01G061800,TraesCS4A01G061900,TraesCS6B01G413300,TraesCS7A01G411700,TraesCS7D01G404900,TraesCS7A01G455300,TraesCS4A01G460100,TraesCS7D01G511600,TraesCS7B01G310900,TraesCS1A01G334700,TraesCS2D01G007700,…	153	Diterpenoid biosynthesis	Metabolism	Metabolism of terpenoids and polyketides
ko00945	157	2394	81075	2614	7.42004e-17	TraesCSU01G166100,TraesCS2A01G002900,TraesCS2B01G186100,TraesCS2A01G025100,TraesCS2A01G565700,TraesCS5A01G381100,TraesCS5D01G371300,TraesCS2A01G002800,TraesCS3D01G545200,TraesCS7D01G089200,TraesCS7A01G093900,TraesCS2D01G027100,TraesCS3D01G545300,TraesCSU01G166000,TraesCS4A01G303900,TraesCS7A01G411700,TraesCS7D01G404900,TraesCS7A01G455300,TraesCS4A01G460100,TraesCS7D01G511600,TraesCS7B01G310900,Tr…	157	Stilbenoid, diarylheptanoid and gingerol biosynthesis	Metabolism	Biosynthesis of other secondary metabolites
ko00906	172	2750	81075	2614	1.9532e-16	TraesCS7D01G375700,TraesCS2A01G002900,TraesCS2B01G186100,TraesCS2A01G025100,TraesCS2A01G565700,TraesCS5A01G381100,TraesCS2A01G002800,TraesCS2D01G563600,TraesCS5D01G066100,TraesCS5B01G049800,TraesCS2D01G027100,TraesCS4A01G061900,TraesCS5B01G061600,TraesCS7A01G114100,TraesCS1B01G168400,TraesCS7A01G411700,TraesCS1A01G150800,TraesCS7D01G404900,TraesCS2B01G593000,TraesCS7A01G455300,TraesCS4A01G452700,…	172	Carotenoid biosynthesis	Metabolism	Metabolism of terpenoids and polyketides
ko00999	106	1419	81075	2614	2.60896e-15	TraesCS5B01G265500,TraesCS5A01G388300,TraesCS7A01G246300,TraesCS2D01G525300,TraesCS2A01G523300,TraesCS2B01G553100,TraesCS4A01G442500,TraesCS7D01G245000,TraesCS5D01G398400,TraesCS5D01G399100,TraesCS5D01G066100,TraesCS2D01G477800,TraesCS5B01G061600,TraesCS2B01G593000,TraesCS6D01G015400,TraesCS5B01G393900,TraesCS1B01G279100,TraesCS2A01G521000,TraesCS2B01G600200,TraesCS6B01G280400,TraesCS5A01G054900,…	106	Biosynthesis of various plant secondary metabolites	Metabolism	Biosynthesis of other secondary metabolites
ko00943	111	1551	81075	2614	1.03002e-14	TraesCS2A01G002900,TraesCS2B01G186100,TraesCS2A01G025100,TraesCS2A01G565700,TraesCS5A01G381100,TraesCS2A01G002800,TraesCS2D01G027100,TraesCS7A01G411700,TraesCS7D01G404900,TraesCS7A01G455300,TraesCS4A01G460100,TraesCS7D01G511600,TraesCS7B01G310900,TraesCS1A01G334700,TraesCS2D01G007700,TraesCS3B01G375100,TraesCS6A01G143700,TraesCS2B01G000600,TraesCS2B01G035600,TraesCS5D01G391000,TraesCS3D01G136900,…	111	Isoflavonoid biosynthesis	Metabolism	Biosynthesis of other secondary metabolites
ko00908	188	3313	81075	2614	7.46371e-14	TraesCS4D01G238800,TraesCS7A01G126600,TraesCS7D01G124500,TraesCS2A01G002900,TraesCS2B01G186100,TraesCS2A01G025100,TraesCS2A01G565700,TraesCS5A01G381100,TraesCS4B01G237500,TraesCS2A01G002800,TraesCS1B01G312100,TraesCS2D01G027100,TraesCS4A01G061800,TraesCS1D01G052000,TraesCS4A01G061900,TraesCS5D01G403700,TraesCS7A01G411700,TraesCS7D01G404900,TraesCS7A01G455300,TraesCS1D01G301700,TraesCS4A01G460100,…	188	Zeatin biosynthesis	Metabolism	Metabolism of terpenoids and polyketides
ko00600	83	1060	81075	2614	2.33951e-13	TraesCS4D01G093600,TraesCS3A01G278000,TraesCS7A01G363600,TraesCS4A01G218400,TraesCS3B01G312200,TraesCS7D01G451800,TraesCS4B01G097200,TraesCS2D01G563600,TraesCS5D01G066100,TraesCS5B01G061600,TraesCS7A01G114100,TraesCS1B01G168400,TraesCS1A01G150800,TraesCS2B01G593000,TraesCS7D01G359500,TraesCS6D01G015400,TraesCS2B01G334000,TraesCS7B01G364700,TraesCS5A01G054900,TraesCS2A01G590600,TraesCS1B01G343000,…	83	Sphingolipid metabolism	Metabolism	Lipid metabolism
ko00966	106	1582	81075	2614	2.37981e-12	TraesCS2A01G002900,TraesCS2B01G186100,TraesCS2A01G025100,TraesCS2A01G565700,TraesCS5A01G381100,TraesCS2A01G002800,TraesCS2D01G027100,TraesCS7A01G411700,TraesCS7D01G404900,TraesCS7A01G455300,TraesCS4A01G460100,TraesCS7D01G511600,TraesCS7B01G310900,TraesCS1A01G334700,TraesCS2D01G007700,TraesCS3B01G375100,TraesCS6A01G143700,TraesCS2B01G000600,TraesCS2B01G035600,TraesCS5D01G391000,TraesCS3D01G136900,…	106	Glucosinolate biosynthesis	Metabolism	Biosynthesis of other secondary metabolites
ko00380	266	5370	81075	2614	2.43877e-12	TraesCS4D01G238800,TraesCS2D01G312000,TraesCS2A01G002900,TraesCS5A01G007900,TraesCS2A01G525500,TraesCS3D01G540200,TraesCS5D01G013400,TraesCS5B01G006500,TraesCS2B01G186100,TraesCS2D01G521500,TraesCS2A01G025100,TraesCS2B01G555400,TraesCS4A01G442500,TraesCS2A01G565700,TraesCS4B01G291900,TraesCS5A01G381100,TraesCSU01G066700,TraesCS6A01G132200,TraesCS4B01G237500,TraesCS5B01G382300,TraesCS2A01G002800,T…	266	Tryptophan metabolism	Metabolism	Amino acid metabolism
ko00052	101	1515	81075	2614	1.04336e-11	TraesCS7A01G363600,TraesCS7D01G451800,TraesCS5D01G066100,TraesCS4B01G010100,TraesCS5D01G276300,TraesCS5B01G061600,TraesCS7A01G114100,TraesCS7D01G359500,TraesCS6D01G015400,TraesCS1D01G266700,TraesCS1D01G030600,TraesCS4B01G301200,TraesCS1B01G279100,TraesCS7B01G364700,TraesCS5A01G054900,TraesCS5A01G268300,TraesCS2A01G295400,TraesCS4A01G004100,TraesCS4B01G187400,TraesCS4D01G188700,TraesCS4B01G010000,…	101	Galactose metabolism	Metabolism	Carbohydrate metabolism
ko00561	146	2537	81075	2614	1.89116e-11	TraesCS5B01G265500,TraesCS7A01G246300,TraesCS7D01G451800,TraesCS4B01G117800,TraesCS7D01G245000,TraesCSU01G066700,TraesCS5D01G364100,TraesCS5B01G572600,TraesCS5A01G355700,TraesCS5D01G512000,TraesCS3D01G089100,TraesCS5B01G511500,TraesCS4A01G361400,TraesCS2B01G204200,TraesCS4A01G393200,TraesCS5D01G371400,TraesCS2A01G521000,TraesCS2B01G600200,TraesCS7B01G364700,TraesCS6D01G257400,TraesCS4D01G115500,T…	146	Glycerolipid metabolism	Metabolism	Lipid metabolism
ko00900	120	1957	81075	2614	2.6746e-11	TraesCS7D01G375700,TraesCSU01G166100,TraesCS2D01G312000,TraesCS7D01G089200,TraesCS7A01G093900,TraesCS5D01G066100,TraesCS5B01G049800,TraesCS4B01G010100,TraesCS5D01G276300,TraesCS5B01G061600,TraesCS4A01G303900,TraesCS6B01G413300,TraesCS5A01G045700,TraesCS6D01G015400,TraesCS2A01G313500,TraesCS5D01G055700,TraesCS6A01G389700,TraesCS6A01G225800,TraesCS1A01G153000,TraesCS7B01G077500,TraesCS4A01G393200,T…	120	Terpenoid backbone biosynthesis	Metabolism	Metabolism of terpenoids and polyketides
ko00780	72	960	81075	2614	6.22985e-11	TraesCS3A01G278000,TraesCS3B01G312200,TraesCS2D01G312000,TraesCS2D01G563600,TraesCS5D01G066100,TraesCS5D01G276300,TraesCS5B01G061600,TraesCS7A01G114100,TraesCS2B01G593000,TraesCS6D01G015400,TraesCS2A01G313500,TraesCS1B01G279100,TraesCS5A01G054900,TraesCS2A01G590600,TraesCS5A01G268300,TraesCS4D01G214500,TraesCS7D01G488800,TraesCS5A01G220200,TraesCS6B01G241000,TraesCS5D01G288700,TraesCS2B01G332300,…	72	Biotin metabolism	Metabolism	Metabolism of cofactors and vitamins
ko00333	62	766	81075	2614	6.36887e-11	TraesCS2D01G563600,TraesCS5D01G066100,TraesCS5D01G276300,TraesCS5B01G061600,TraesCS7A01G114100,TraesCS2B01G593000,TraesCS6D01G015400,TraesCS1B01G279100,TraesCS5A01G054900,TraesCS2A01G590600,TraesCS5A01G268300,TraesCS4D01G214500,TraesCS7D01G488800,TraesCS5A01G220200,TraesCS6B01G241000,TraesCS5D01G288700,TraesCS5A01G172700,TraesCS6A01G150000,TraesCS3B01G004500,TraesCS5D01G228300,TraesCS5A01G281600,…	62	Prodigiosin biosynthesis	Metabolism	Biosynthesis of other secondary metabolites
ko00480	106	1698	81075	2614	1.4302e-10	TraesCS6A01G047400,TraesCS6B01G063500,TraesCS5A01G492900,TraesCS4D01G315900,TraesCS6A01G047500,TraesCS4B01G319300,TraesCS6D01G054500,TraesCS6D01G054800,TraesCS3D01G189900,TraesCS7A01G190700,TraesCS6A01G225800,TraesCS1A01G153000,TraesCS7D01G431600,TraesCS7D01G417400,TraesCS7A01G353300,TraesCS5A01G192300,TraesCSU01G047800,TraesCS7D01G191700,TraesCS3A01G185900,TraesCS7B01G232700,TraesCS7B01G103000,T…	106	Glutathione metabolism	Metabolism	Metabolism of other amino acids
ko00330	85	1369	81075	2614	1.19062e-08	TraesCS7D01G375700,TraesCS5A01G492900,TraesCS4D01G315900,TraesCS2D01G521500,TraesCSU01G066700,TraesCS5B01G049800,TraesCS4B01G319300,TraesCS2A01G520300,TraesCS5A01G045700,TraesCS5D01G055700,TraesCS2B01G549500,TraesCS6A01G225800,TraesCS2B01G204200,TraesCS1A01G153000,TraesCS5D01G371400,TraesCS6D01G355000,TraesCS6A01G036100,TraesCSU01G047800,TraesCS7B01G232700,TraesCS3B01G354100,TraesCS4A01G366000,Tr…	85	Arginine and proline metabolism	Metabolism	Amino acid metabolism
ko00860	127	2355	81075	2614	1.80286e-08	TraesCS7D01G375700,TraesCS4A01G484700,TraesCS6D01G095800,TraesCS6A01G107900,TraesCS6B01G136500,TraesCS5D01G364100,TraesCS2D01G563600,TraesCS5D01G066100,TraesCS5B01G049800,TraesCS5D01G276300,TraesCS5B01G061600,TraesCS7A01G114100,TraesCS2B01G593000,TraesCS5A01G045700,TraesCS5A01G355700,TraesCS6D01G015400,TraesCS6B01G302400,TraesCS5D01G055700,TraesCS6A01G225800,TraesCS1D01G030600,TraesCS1A01G153000,…	127	Porphyrin metabolism	Metabolism	Metabolism of cofactors and vitamins
ko00591	25	208	81075	2614	1.99913e-08	TraesCS5A01G007900,TraesCS2A01G525500,TraesCS5D01G013400,TraesCS5B01G006500,TraesCS2B01G555400,TraesCS6A01G132200,TraesCS5B01G382300,TraesCS5A01G378700,TraesCS6B01G160400,TraesCS4B01G037900,TraesCS4D01G035200,TraesCS5D01G388700,TraesCS2D01G528500,TraesCS5D01G041100,TraesCS6A01G132500,TraesCS7B01G188400,TraesCS7D01G294300,TraesCS7A01G298600,TraesCS3A01G406100,TraesCS4B01G037700,TraesCS4D01G217600,…	25	Linoleic acid metabolism	Metabolism	Lipid metabolism
ko00620	97	1673	81075	2614	3.25368e-08	TraesCS2D01G312000,TraesCS7A01G126600,TraesCS7D01G124500,TraesCSU01G066700,TraesCS6A01G266700,TraesCS2A01G313500,TraesCS5A01G454900,TraesCS6A01G225800,TraesCS1A01G153000,TraesCS1B01G093600,TraesCS6D01G355000,TraesCS2B01G332300,TraesCS1B01G411100,TraesCS1D01G001600,TraesCS1A01G282600,TraesCS5A01G193900,TraesCS1D01G123400,TraesCS3B01G004500,TraesCS6D01G353700,TraesCS2D01G556000,TraesCS2D01G374600,T…	97	Pyruvate metabolism	Metabolism	Carbohydrate metabolism
ko00062	67	1020	81075	2614	5.2347e-08	TraesCSU01G166100,TraesCS2D01G563600,TraesCS7D01G089200,TraesCS7A01G093900,TraesCS5D01G066100,TraesCS5B01G061600,TraesCS4A01G303900,TraesCS7A01G114100,TraesCS2B01G593000,TraesCS1D01G217600,TraesCS5D01G371400,TraesCS5A01G054900,TraesCS2A01G590600,TraesCS4D01G214500,TraesCS7D01G488800,TraesCS5A01G220200,TraesCS6B01G241000,TraesCS5A01G193900,TraesCS5D01G228300,TraesCS7D01G089300,TraesCS6D01G353700,T…	67	Fatty acid elongation	Metabolism	Lipid metabolism
ko00630	105	1935	81075	2614	2.28973e-07	TraesCS2D01G312000,TraesCS5A01G007900,TraesCS2A01G525500,TraesCS5D01G013400,TraesCS5B01G006500,TraesCS2B01G555400,TraesCS4B01G117800,TraesCS6A01G132200,TraesCS5B01G382300,TraesCS5A01G378700,TraesCS6B01G160400,TraesCS5B01G572600,TraesCS4B01G037900,TraesCS4D01G035200,TraesCS6A01G266700,TraesCS2A01G313500,TraesCS6B01G302400,TraesCS5D01G388700,TraesCS2D01G528500,TraesCS6A01G225800,TraesCS5D01G041100,…	105	Glyoxylate and dicarboxylate metabolism	Metabolism	Carbohydrate metabolism
ko00909	60	932	81075	2614	4.93255e-07	TraesCS5D01G066100,TraesCS4B01G010100,TraesCS5D01G276300,TraesCS5B01G061600,TraesCS6B01G413300,TraesCS6D01G015400,TraesCS6A01G111400,TraesCS5D01G055700,TraesCS6A01G225800,TraesCS1A01G153000,TraesCS1B01G279100,TraesCS5A01G054900,TraesCS5A01G268300,TraesCS4B01G010000,TraesCS5A01G192300,TraesCS1A01G030100,TraesCS5D01G288700,TraesCS5A01G363200,TraesCS5B01G018200,TraesCS3B01G004500,TraesCS5D01G372300,…	60	Sesquiterpenoid and triterpenoid biosynthesis	Metabolism	Metabolism of terpenoids and polyketides
ko00240	81	1431	81075	2614	1.09481e-06	TraesCS4B01G117800,TraesCS1D01G052000,TraesCS5B01G572600,TraesCSU01G020100,TraesCS6B01G302400,TraesCS1A01G049600,TraesCS4D01G357100,TraesCS6D01G257400,TraesCS4D01G115500,TraesCS2D01G370400,TraesCS5D01G104600,TraesCS7B01G232700,TraesCS4A01G197700,TraesCS6A01G276900,TraesCS6B01G304600,TraesCS5A01G092400,TraesCS1A01G281700,TraesCS1D01G280900,TraesCS5D01G225200,TraesCS1D01G342100,TraesCS2A01G284500,T…	81	Pyrimidine metabolism	Metabolism	Nucleotide metabolism
ko00520	184	4036	81075	2614	1.83565e-06	TraesCS5A01G388300,TraesCS2D01G525300,TraesCS2A01G523300,TraesCS2B01G553100,TraesCS5D01G398400,TraesCS5D01G399100,TraesCS7A01G141400,TraesCS5D01G066100,TraesCS2D01G477800,TraesCS4B01G010100,TraesCS5D01G276300,TraesCS5B01G061600,TraesCS7A01G114100,TraesCS3A01G239200,TraesCS2B01G593000,TraesCS4D01G118500,TraesCS6D01G015400,TraesCS5B01G393900,TraesCS6A01G225800,TraesCS1D01G030600,TraesCS1A01G153000,…	184	Amino sugar and nucleotide sugar metabolism	Metabolism	Carbohydrate metabolism
ko00640	59	979	81075	2614	4.77887e-06	TraesCSU01G066700,TraesCS6A01G266700,TraesCS6A01G225800,TraesCS1A01G153000,TraesCS1B01G093600,TraesCS3B01G268700,TraesCS6D01G355000,TraesCS1B01G411100,TraesCS6D01G353700,TraesCS4B01G144000,TraesCS2D01G556000,TraesCS5D01G225200,TraesCS6B01G408100,TraesCS3A01G486000,TraesCS7D01G483400,TraesCS5B01G216000,TraesCS6A01G239600,TraesCS7A01G310100,TraesCS3A01G291100,TraesCS1A01G075000,TraesCS2A01G159500,T…	59	Propanoate metabolism	Metabolism	Carbohydrate metabolism
ko00942	52	871	81075	2614	2.16942e-05	TraesCS1B01G312100,TraesCS5D01G403700,TraesCS1D01G301700,TraesCS7B01G123000,TraesCS1B01G349900,TraesCS1B01G360900,TraesCS5D01G524100,TraesCS5A01G325200,TraesCS3D01G514500,TraesCS7A01G022300,TraesCS7D01G145600,TraesCS4B01G396400,TraesCS2A01G568000,TraesCS3D01G514700,TraesCS5D01G540000,TraesCS7B01G320500,TraesCSU01G005100,TraesCS2B01G514400,TraesCS1B01G361700,TraesCSU01G030000,TraesCS3B01G574800,Tr…	52	Anthocyanin biosynthesis	Metabolism	Biosynthesis of other secondary metabolites
ko01053	5	13	81075	2614	3.59648e-05	TraesCS5D01G503800,TraesCS5B01G502700,TraesCS5D01G196200,TraesCS6A01G207500,TraesCS6D01G188900 ,	5	Biosynthesis of siderophore group nonribosomal peptides	Metabolism	Metabolism of terpenoids and polyketides
ko00450	44	718	81075	2614	4.91825e-05	TraesCS7D01G375700,TraesCS3A01G278000,TraesCS3B01G312200,TraesCS4B01G117800,TraesCS5B01G049800,TraesCS5A01G045700,TraesCS2B01G334000,TraesCS5D01G055700,TraesCS6A01G225800,TraesCS1A01G153000,TraesCS4D01G115500,TraesCS5A01G192300,TraesCS2D01G031800,TraesCS5D01G366500,TraesCS2D01G070400,TraesCS5D01G225200,TraesCS5B01G216000,TraesCS2A01G159500,TraesCS2D01G313800,TraesCS4A01G051900,TraesCS1D01G257300,…	44	Selenocompound metabolism	Metabolism	Metabolism of other amino acids
ko00770	58	1048	81075	2614	6.34971e-05	TraesCS7D01G375700,TraesCSU01G066700,TraesCS5B01G049800,TraesCS5B01G100700,TraesCS5A01G045700,TraesCS5D01G055700,TraesCS5A01G094600,TraesCS6A01G225800,TraesCS1A01G153000,TraesCS6D01G355000,TraesCS2D01G070400,TraesCS5D01G225200,TraesCS6B01G408100,TraesCS7D01G483800,TraesCS5B01G216000,TraesCS3A01G285200,TraesCS6A01G239600,TraesCS7B01G280700,TraesCS7A01G378800,TraesCS5D01G106900,TraesCS2A01G159500,T…	58	Pantothenate and CoA biosynthesis	Metabolism	Metabolism of cofactors and vitamins
ko00270	94	1940	81075	2614	7.74617e-05	TraesCS3A01G278000,TraesCS3B01G312200,TraesCS5A01G492900,TraesCS4D01G315900,TraesCS4A01G442500,TraesCS3D01G162500,TraesCS4B01G319300,TraesCS6B01G302400,TraesCS6D01G193400,TraesCS3B01G181300,TraesCS5A01G234200,TraesCS1B01G343000,TraesCS7D01G431600,TraesCS4D01G195700,TraesCS7D01G388400,TraesCS4D01G359400,TraesCS7A01G359800,TraesCS7B01G232700,TraesCS3B01G102500,TraesCS6D01G359300,TraesCS6D01G000600,…	94	Cysteine and methionine metabolism	Metabolism	Amino acid metabolism
ko00902	35	541	81075	2614	9.80822e-05	TraesCS2D01G563600,TraesCS5D01G066100,TraesCS5B01G061600,TraesCS7A01G114100,TraesCS6B01G413300,TraesCS2B01G593000,TraesCS5A01G054900,TraesCS2A01G590600,TraesCS4D01G214500,TraesCS6B01G241000,TraesCS5B01G018200,TraesCS2D01G423400,TraesCS2D01G537200,TraesCS4A01G090900,TraesCS6B01G091500,TraesCS7A01G094200,TraesCS7D01G089600,TraesCS6D01G194600,TraesCS6A01G213100,TraesCS4B01G213800,TraesCS7B01G126400,…	35	Monoterpenoid biosynthesis	Metabolism	Metabolism of terpenoids and polyketides
ko00350	60	1115	81075	2614	0.00010315	TraesCS4D01G359200,TraesCS2B01G334000,TraesCS7A01G190700,TraesCS5A01G454900,TraesCS5D01G371400,TraesCS1B01G343000,TraesCS4D01G281700,TraesCS4D01G359400,TraesCS7D01G191700,TraesCS5A01G193900,TraesCS4A01G366000,TraesCS2D01G579500,TraesCS6D01G353700,TraesCS2D01G503200,TraesCS1B01G066400,TraesCS6D01G016700,TraesCS2A01G159500,TraesCS2D01G313800,TraesCS1B01G228500,TraesCS3A01G296900,TraesCS4B01G282700,…	60	Tyrosine metabolism	Metabolism	Amino acid metabolism
ko01040	42	698	81075	2614	0.000107109	TraesCS2D01G563600,TraesCS5D01G066100,TraesCS5B01G061600,TraesCS7A01G114100,TraesCS2B01G593000,TraesCS5D01G371400,TraesCS5A01G054900,TraesCS2A01G590600,TraesCS4D01G214500,TraesCS7D01G488800,TraesCS5A01G220200,TraesCS6B01G241000,TraesCS6D01G260300,TraesCS5D01G228300,TraesCS5B01G153000,TraesCS6D01G139700,TraesCS3A01G531900,TraesCS4A01G090900,TraesCS7A01G094200,TraesCS7D01G089600,TraesCS6D01G194600,…	42	Biosynthesis of unsaturated fatty acids	Metabolism	Lipid metabolism
ko04122	22	291	81075	2614	0.000224869	TraesCS2B01G334000,TraesCS6D01G193400,TraesCS1B01G343000,TraesCS4D01G359400,TraesCS7D01G531800,TraesCS5D01G225200,TraesCS5B01G216000,TraesCS2D01G313800,TraesCS3A01G296900,TraesCS7A01G545200,TraesCS6B01G239000,TraesCS2A01G315800,TraesCS5A01G315800,TraesCS6D01G014100,TraesCS7D01G531600,TraesCS1A01G329500,TraesCSU01G029800,TraesCS4D01G170300,TraesCS4A01G137000,TraesCS7B01G055200,TraesCS6D01G008300,T…	22	Sulfur relay system	Genetic Information Processing	Folding, sorting and degradation
ko00280	85	1782	81075	2614	0.000272619	TraesCSU01G166100,TraesCS2D01G312000,TraesCSU01G066700,TraesCS7D01G089200,TraesCS7A01G093900,TraesCS4A01G303900,TraesCS6A01G266700,TraesCS2A01G313500,TraesCS6B01G302400,TraesCS6A01G225800,TraesCS1A01G153000,TraesCS1B01G093600,TraesCS3B01G268700,TraesCS6D01G355000,TraesCS2B01G332300,TraesCS1B01G411100,TraesCS7D01G089300,TraesCS6D01G353700,TraesCS4B01G138100,TraesCS2D01G556000,TraesCS2D01G360200,Tr…	85	Valine, leucine and isoleucine degradation	Metabolism	Amino acid metabolism
ko03010	102	2225	81075	2614	0.000293866	TraesCS4A01G484600,TraesCS3D01G325800,TraesCS5A01G515700,TraesCS4A01G065400,TraesCS3B01G362100,TraesCS4D01G341900,TraesCS3A01G332300,TraesCS4A01G091100,TraesCS3A01G272200,TraesCS7B01G350400,TraesCS4D01G214300,TraesCS5D01G105500,TraesCS3A01G268600,TraesCS4B01G213600,TraesCS3B01G306000,TraesCS5B01G481100,TraesCS5B01G099300,TraesCS3B01G268900,TraesCS6A01G406500,TraesCS5A01G513500,TraesCS7D01G439900,…	102	Ribosome	Genetic Information Processing	Translation
ko00410	50	922	81075	2614	0.000310715	TraesCS7D01G375700,TraesCSU01G066700,TraesCS5B01G049800,TraesCS5A01G045700,TraesCS2B01G334000,TraesCS5D01G055700,TraesCS6A01G225800,TraesCS1A01G153000,TraesCS1B01G343000,TraesCS3B01G268700,TraesCS4D01G281700,TraesCS6D01G355000,TraesCS4D01G359400,TraesCS6D01G353700,TraesCS2D01G070400,TraesCS5D01G225200,TraesCS6B01G408100,TraesCS3A01G486000,TraesCS5B01G216000,TraesCS6A01G239600,TraesCS7B01G280700,T…	50	beta-Alanine metabolism	Metabolism	Metabolism of other amino acids
ko00261	19	240	81075	2614	0.000329491	TraesCS4B01G117800,TraesCS4B01G355600,TraesCS1D01G030600,TraesCS4D01G349000,TraesCS1B01G279100,TraesCS4D01G115500,TraesCS5A01G524800,TraesCS1A01G030100,TraesCS2D01G031800,TraesCS1D01G268500,TraesCS7D01G262700,TraesCS1B01G037100,TraesCS5D01G495000,TraesCS7B01G159600,TraesCS5D01G392300,TraesCS5D01G274300,TraesCS3A01G257500,TraesCS3D01G068600,TraesCS5B01G266100 ,	19	Monobactam biosynthesis	Metabolism	Biosynthesis of other secondary metabolites
ko00510	54	1036	81075	2614	0.000471281	TraesCS5B01G265500,TraesCS7A01G246300,TraesCS7D01G451800,TraesCS7D01G245000,TraesCS5D01G152400,TraesCS5A01G138700,TraesCS5D01G105500,TraesCS2A01G521000,TraesCS2B01G600200,TraesCS7B01G364700,TraesCS5B01G099300,TraesCS7B01G145100,TraesCS2A01G520900,TraesCS5B01G295000,TraesCS5A01G405700,TraesCS4B01G041100,TraesCS5D01G273700,TraesCS5A01G093200,TraesCS4D01G038500,TraesCS2D01G522600,TraesCS2D01G403600,…	54	N-Glycan biosynthesis	Metabolism	Glycan biosynthesis and metabolism
ko00920	57	1120	81075	2614	0.000592975	TraesCS3A01G278000,TraesCS3B01G312200,TraesCS4B01G117800,TraesCS1D01G052000,TraesCS5B01G572600,TraesCSU01G020100,TraesCS1A01G049600,TraesCS6D01G193400,TraesCS4D01G115500,TraesCS2D01G370400,TraesCS7D01G388400,TraesCS7A01G359800,TraesCS4A01G197700,TraesCS3B01G102500,TraesCS7D01G531800,TraesCS7A01G392800,TraesCS2D01G031800,TraesCS1D01G342100,TraesCS3A01G285200,TraesCS1A01G340100,TraesCS7D01G186100,T…	57	Sulfur metabolism	Metabolism	Energy metabolism
ko00360	48	902	81075	2614	0.000607068	TraesCS2D01G521500,TraesCS2A01G520300,TraesCS2B01G334000,TraesCS2B01G549500,TraesCS5A01G454900,TraesCS5D01G371400,TraesCS1B01G343000,TraesCS3B01G268700,TraesCS4D01G281700,TraesCS4D01G341000,TraesCS2A01G380800,TraesCS4D01G359400,TraesCS4A01G366000,TraesCS3B01G004500,TraesCS6B01G018900,TraesCS6B01G258400,TraesCS5D01G225200,TraesCS3A01G486000,TraesCS5B01G216000,TraesCS3A01G291100,TraesCS6D01G212200,…	48	Phenylalanine metabolism	Metabolism	Amino acid metabolism
ko00670	15	179	81075	2614	0.000748834	TraesCS4B01G373600,TraesCS7B01G232700,TraesCS3B01G297000,TraesCS7D01G262700,TraesCS7B01G159600,TraesCS6B01G201600,TraesCS3D01G263700,TraesCS6B01G406200,TraesCS2D01G531000,TraesCS4D01G363700,TraesCS6A01G234500,TraesCS5A01G540400,TraesCS6A01G218300,TraesCS2D01G479900,TraesCS6B01G263200 ,	15	One carbon pool by folate	Metabolism	Metabolism of cofactors and vitamins
ko00960	46	868	81075	2614	0.000845726	TraesCSU01G166100,TraesCS2D01G563600,TraesCS7D01G089200,TraesCS7A01G093900,TraesCS5D01G066100,TraesCS5B01G061600,TraesCS4A01G303900,TraesCS7A01G114100,TraesCS2B01G593000,TraesCS5A01G054900,TraesCS2A01G590600,TraesCS4D01G214500,TraesCS4D01G281700,TraesCS6B01G241000,TraesCS5A01G172700,TraesCS7D01G089300,TraesCS4A01G090900,TraesCS5D01G177200,TraesCS7A01G094200,TraesCS2A01G481200,TraesCS7D01G089600,T…	46	Tropane, piperidine and pyridine alkaloid biosynthesis	Metabolism	Biosynthesis of other secondary metabolites
ko00730	63	1291	81075	2614	0.000909761	TraesCS1D01G052000,TraesCS5B01G572600,TraesCSU01G020100,TraesCS2B01G334000,TraesCS1A01G049600,TraesCS5A01G416700,TraesCS5D01G424400,TraesCS1B01G343000,TraesCS2D01G370400,TraesCS5B01G419000,TraesCS4D01G359400,TraesCS1B01G411100,TraesCS6A01G140300,TraesCS1D01G412600,TraesCS5D01G225200,TraesCS1D01G342100,TraesCS5B01G216000,TraesCS3A01G285200,TraesCS1B01G434400,TraesCS2D01G313800,TraesCS1A01G340100,T…	63	Thiamine metabolism	Metabolism	Metabolism of cofactors and vitamins
ko00903	12	131	81075	2614	0.00113795	TraesCSU01G066700,TraesCS3B01G268700,TraesCS6D01G355000,TraesCS6B01G408100,TraesCS3A01G486000,TraesCS6A01G239600,TraesCS3A01G291100,TraesCS3B01G325800,TraesCS5A01G113200,TraesCS3D01G290900,TraesCS5B01G120100,TraesCS6D01G224800 ,	12	Limonene and pinene degradation	Metabolism	Metabolism of terpenoids and polyketides
ko00250	55	1134	81075	2614	0.00209979	TraesCSU01G066700,TraesCS5B01G049800,TraesCS5A01G045700,TraesCS2B01G334000,TraesCS6B01G302400,TraesCS5D01G055700,TraesCS6A01G225800,TraesCS1A01G153000,TraesCS1B01G343000,TraesCS5A01G192300,TraesCS6D01G355000,TraesCS4D01G359400,TraesCS2D01G070400,TraesCS5D01G225200,TraesCS6B01G408100,TraesCS7D01G483800,TraesCS5B01G216000,TraesCS6A01G239600,TraesCS7A01G260800,TraesCS2A01G159500,TraesCS2D01G313800,T…	55	Alanine, aspartate and glutamate metabolism	Metabolism	Amino acid metabolism
ko00051	59	1244	81075	2614	0.00244026	TraesCS4B01G117800,TraesCS5B01G049800,TraesCS5D01G276300,TraesCS5A01G045700,TraesCS6D01G015400,TraesCS5D01G055700,TraesCS2A01G521000,TraesCS4D01G115500,TraesCS5A01G268300,TraesCS2A01G520900,TraesCS5D01G288700,TraesCS4A01G197700,TraesCS5A01G193900,TraesCS3B01G004500,TraesCS5A01G281600,TraesCS6D01G353700,TraesCS6B01G018900,TraesCS5D01G225200,TraesCS3D01G330700,TraesCS2A01G481200,TraesCS5B01G216000,…	59	Fructose and mannose metabolism	Metabolism	Carbohydrate metabolism
ko00010	79	1771	81075	2614	0.00271283	TraesCSU01G066700,TraesCS6A01G266700,TraesCS6A01G225800,TraesCS1A01G153000,TraesCS1B01G093600,TraesCS5B01G481100,TraesCS6D01G355000,TraesCS1B01G411100,TraesCS1A01G282600,TraesCS5A01G193900,TraesCS6D01G353700,TraesCS5A01G468600,TraesCS5D01G481500,TraesCS2D01G556000,TraesCS7D01G344700,TraesCS5D01G225200,TraesCS6B01G408100,TraesCS7D01G483400,TraesCS5B01G216000,TraesCS6A01G239600,TraesCS7A01G310100,T…	79	Glycolysis / Gluconeogenesis	Metabolism	Carbohydrate metabolism
ko00254	6	45	81075	2614	0.00309778	TraesCS3B01G532000,TraesCS3A01G484800,TraesCS3D01G479900,TraesCS2D01G068100,TraesCS2B01G082500,TraesCS2A01G069400 ,	6	Aflatoxin biosynthesis	Metabolism	Biosynthesis of other secondary metabolites
ko00290	17	253	81075	2614	0.003785	TraesCS4A01G426300,TraesCS7A01G062600,TraesCS5B01G100700,TraesCS5A01G094600,TraesCS7D01G388400,TraesCS7A01G359800,TraesCS3B01G102500,TraesCS7A01G392800,TraesCS7D01G483800,TraesCS5D01G106900,TraesCS7D01G262700,TraesCS7B01G159600,TraesCS7B01G294800,TraesCS6A01G218300,TraesCS6A01G207500,TraesCS6D01G188900,TraesCS6B01G219400 ,	17	Valine, leucine and isoleucine biosynthesis	Metabolism	Amino acid metabolism
ko00603	10	119	81075	2614	0.00527992	TraesCS7D01G451800,TraesCS7B01G364700,TraesCS2A01G105900,TraesCS1D01G161900,TraesCS7A01G464200,TraesCS1B01G270100,TraesCS3D01G092900,TraesCS3A01G092800,TraesCS7A01G236500,TraesCS3D01G038300 ,	10	Glycosphingolipid biosynthesis - globo and isoglobo series	Metabolism	Glycan biosynthesis and metabolism
ko00260	92	2178	81075	2614	0.00581542	TraesCS7D01G375700,TraesCS3B01G312200,TraesCS1A01G400500,TraesCS4B01G117800,TraesCSU01G066700,TraesCS5B01G049800,TraesCS1B01G429200,TraesCS5B01G572600,TraesCS5A01G045700,TraesCS6B01G302400,TraesCS5D01G055700,TraesCS6A01G225800,TraesCS1A01G153000,TraesCS3A01G268600,TraesCS6D01G257400,TraesCS4D01G115500,TraesCS4D01G281700,TraesCS5A01G192300,TraesCS6D01G355000,TraesCS3D01G268700,TraesCS7D01G388400,T…	92	Glycine, serine and threonine metabolism	Metabolism	Amino acid metabolism
ko00650	120	2953	81075	2614	0.00620477	TraesCSU01G166100,TraesCS2D01G312000,TraesCSU01G066700,TraesCS4A01G344700,TraesCS7D01G089200,TraesCS5D01G526800,TraesCS7A01G093900,TraesCS5B01G049800,TraesCS4A01G303900,TraesCS5A01G045700,TraesCS6A01G266700,TraesCS2B01G334000,TraesCS2A01G313500,TraesCS1D01G120500,TraesCS6B01G302400,TraesCS5D01G055700,TraesCS6A01G225800,TraesCS1A01G153000,TraesCS1B01G093600,TraesCS1B01G343000,TraesCS3B01G268700,Tr…	120	Butanoate metabolism	Metabolism	Carbohydrate metabolism
ko00040	52	1132	81075	2614	0.00768023	TraesCS5B01G049800,TraesCS5A01G045700,TraesCS5D01G055700,TraesCS6A01G225800,TraesCS1A01G153000,TraesCS1D01G409700,TraesCS2B01G127600,TraesCS1A01G282600,TraesCS5A01G193900,TraesCS1A01G402100,TraesCS6D01G353700,TraesCS5D01G225200,TraesCS6B01G371200,TraesCS5B01G216000,TraesCS1B01G066400,TraesCS6A01G340000,TraesCS5B01G048000,TraesCS4B01G106300,TraesCS4D01G303900,TraesCS1D01G281800,TraesCS1D01G257300,…	52	Pentose and glucuronate interconversions	Metabolism	Carbohydrate metabolism
ko02010	35	700	81075	2614	0.00785777	TraesCS1D01G052000,TraesCS5B01G572600,TraesCSU01G020100,TraesCS1A01G049600,TraesCS2D01G370400,TraesCS6A01G140300,TraesCS3A01G285200,TraesCS3B01G291100,TraesCS1B01G066000,TraesCS3B01G319100,TraesCS3D01G257500,TraesCS2D01G523100,TraesCS2B01G550700,TraesCS4A01G149800,TraesCS5A01G502800,TraesCS4A01G103400,TraesCS3A01G257500,TraesCS6B01G168800,TraesCS3D01G258200,TraesCS7A01G356100,TraesCS7B01G269700,T…	35	ABC transporters	Environmental Information Processing	Membrane transport
ko00970	42	877	81075	2614	0.00798866	TraesCS2D01G521500,TraesCS2A01G520300,TraesCS2B01G549500,TraesCS4B01G373600,TraesCS2A01G231500,TraesCS4A01G494400,TraesCS2B01G270500,TraesCS2B01G279400,TraesCS5D01G366500,TraesCS6D01G068300,TraesCS1D01G342100,TraesCS2D01G261300,TraesCS2D01G248600,TraesCS2A01G262700,TraesCS2A01G246200,TraesCS2B01G560200,TraesCS3B01G297000,TraesCS1A01G340100,TraesCS6A01G070500,TraesCS1B01G352400,TraesCS3A01G385300,…	42	Aminoacyl-tRNA biosynthesis	Genetic Information Processing	Translation
ko00590	36	739	81075	2614	0.0103868	TraesCS2D01G563600,TraesCS5D01G066100,TraesCS5B01G061600,TraesCS7A01G114100,TraesCS2B01G593000,TraesCS7A01G190700,TraesCS5A01G054900,TraesCS2A01G590600,TraesCS4D01G214500,TraesCS6B01G241000,TraesCS7D01G191700,TraesCS3A01G406100,TraesCS4A01G090900,TraesCS7A01G094200,TraesCS7D01G089600,TraesCS6D01G194600,TraesCS4D01G217600,TraesCS6A01G213100,TraesCS4B01G213800,TraesCS7B01G126400,TraesCS4B01G217300,…	36	Arachidonic acid metabolism	Metabolism	Lipid metabolism
ko00030	47	1023	81075	2614	0.0107716	TraesCSU01G066700,TraesCS1D01G052000,TraesCS5B01G572600,TraesCSU01G020100,TraesCS1A01G049600,TraesCS2D01G370400,TraesCS6D01G355000,TraesCS1B01G411100,TraesCS6A01G140300,TraesCS1A01G281700,TraesCS7D01G344700,TraesCS1D01G280900,TraesCS6B01G408100,TraesCS7D01G483800,TraesCS3A01G285200,TraesCS6A01G239600,TraesCS7D01G186100,TraesCS1B01G066000,TraesCS3B01G319100,TraesCS3D01G257500,TraesCSU01G130100,Tra…	47	Pentose phosphate pathway	Metabolism	Carbohydrate metabolism
ko00195	60	1431	81075	2614	0.0252005	TraesCS6A01G094100,TraesCS7B01G103300,TraesCS7D01G199400,TraesCS1D01G374900,TraesCS1B01G388300,TraesCS5B01G462800,TraesCS1A01G306600,TraesCS1B01G388200,TraesCS5A01G191200,TraesCS5D01G464900,TraesCS1D01G375000,TraesCS4D01G214500,TraesCS6A01G094500,TraesCS6A01G094400,TraesCS6A01G094300,TraesCS6A01G094600,TraesCS1B01G388500,TraesCS4A01G090900,TraesCS7A01G237100,TraesCS1D01G306200,TraesCS6A01G094200,…	60	Photosynthesis	Metabolism	Energy metabolism
ko00430	23	457	81075	2614	0.0252211	TraesCS7D01G375700,TraesCS5B01G049800,TraesCS5A01G045700,TraesCS2B01G334000,TraesCS5D01G055700,TraesCS1B01G343000,TraesCS4D01G359400,TraesCS2D01G070400,TraesCS5D01G225200,TraesCS5B01G216000,TraesCS2A01G159500,TraesCS2D01G313800,TraesCS3A01G296900,TraesCS1D01G257300,TraesCS2A01G315800,TraesCS6D01G014100,TraesCS2B01G579000,TraesCS1A01G329500,TraesCSU01G029800,TraesCS2A01G071600,TraesCS1B01G268400,T…	23	Taurine and hypotaurine metabolism	Metabolism	Metabolism of other amino acids
ko00660	8	114	81075	2614	0.0315586	TraesCS4A01G426300,TraesCS7A01G062600,TraesCS7D01G262700,TraesCS7B01G159600,TraesCS6A01G218300,TraesCS6A01G207500,TraesCS6D01G188900,TraesCS6B01G219400 ,	8	C5-Branched dibasic acid metabolism	Metabolism	Carbohydrate metabolism
ko00750	15	272	81075	2614	0.0318424	TraesCS7D01G388400,TraesCS7A01G359800,TraesCS3B01G102500,TraesCS1A01G282600,TraesCS7A01G392800,TraesCS7B01G423900,TraesCS1D01G281800,TraesCS4D01G220200,TraesCS1A01G282300,TraesCS7B01G294800,TraesCS1B01G291500,TraesCS3A01G080900,TraesCS2B01G023500,TraesCS2D01G000200,TraesCS1B01G027200 ,	15	Vitamin B6 metabolism	Metabolism	Metabolism of cofactors and vitamins
ko00230	97	2515	81075	2614	0.0413633	TraesCS4B01G117800,TraesCS1D01G052000,TraesCS5B01G572600,TraesCSU01G020100,TraesCS1A01G049600,TraesCS4D01G357100,TraesCS4D01G115500,TraesCS2D01G370400,TraesCS4B01G373600,TraesCS5D01G104600,TraesCS4A01G197700,TraesCS5A01G092400,TraesCS6A01G140300,TraesCS2D01G031800,TraesCS1A01G281700,TraesCS1B01G098000,TraesCS7D01G344700,TraesCS1D01G280900,TraesCS1D01G342100,TraesCS1D01G081700,TraesCS2A01G284500,T…	97	Purine metabolism	Metabolism	Nucleotide metabolism

## Sheet: root_kegg_up
Table S2. KEGG annotation of all DEGs in roots and shoots
KEGG annotation of all up-regulated DEGs in roots.
KO	Deg_num	Bg_num	Bg_all	Deg_all	Pvalue	Gene	Count	Description	level_1	level_2
ko00940	340	4049	81075	2219	6.34736e-77	TraesCS7A01G537900,TraesCS7B01G456400,TraesCS7D01G523300,TraesCS1B01G096900,TraesCS6B01G429100,TraesCS6B01G429200,TraesCS1D01G080900,TraesCS7B01G456200,TraesCS1A01G079400,TraesCS6D01G373900,TraesCS4D01G346800,TraesCS6B01G429000,TraesCS4B01G352400,TraesCS6B01G428900,TraesCS1D01G027200,TraesCS1A01G335100,TraesCS1D01G337500,TraesCS2B01G204600,TraesCS3A01G448400,TraesCS6A01G005600,TraesCS4A01G239900,…	340	Phenylpropanoid biosynthesis	Metabolism	Biosynthesis of other secondary metabolites
ko00941	212	3393	81075	2219	9.30836e-29	TraesCS3B01G016500,TraesCS3A01G013800,TraesCS3D01G012100,TraesCS1D01G027200,TraesCS2B01G204600,TraesCS6D01G043700,TraesCS2D01G426800,TraesCS2D01G185600,TraesCS2D01G427000,TraesCS2B01G057100,TraesCS2B01G449700,TraesCS1A01G081200,TraesCS1B01G098800,TraesCS1A01G177800,TraesCS1B01G190600,TraesCS5B01G223700,TraesCS2A01G429000,TraesCS2D01G043500,TraesCS2A01G044900,TraesCS2D01G418700,TraesCS2D01G290400,…	212	Flavonoid biosynthesis	Metabolism	Biosynthesis of other secondary metabolites
ko00945	166	2394	81075	2219	2.06986e-27	TraesCS1D01G027200,TraesCS6D01G043700,TraesCS2D01G426800,TraesCS2D01G427000,TraesCS2B01G057100,TraesCS2B01G449700,TraesCS1A01G081200,TraesCS1B01G098800,TraesCS1A01G177800,TraesCS1B01G190600,TraesCS2A01G429000,TraesCS2D01G043500,TraesCS2A01G044900,TraesCS2D01G418700,TraesCS5B01G209200,TraesCS7D01G352200,TraesCS1A01G413400,TraesCS7B01G310900,TraesCS2A01G191600,TraesCS6A01G177300,TraesCS1D01G165000,…	166	Stilbenoid, diarylheptanoid and gingerol biosynthesis	Metabolism	Biosynthesis of other secondary metabolites
ko00073	168	2503	81075	2219	3.47965e-26	TraesCS3B01G016500,TraesCS3A01G013800,TraesCS3D01G012100,TraesCS1D01G027200,TraesCS6D01G043700,TraesCS2D01G426800,TraesCS2D01G427000,TraesCS2B01G057100,TraesCS2B01G449700,TraesCS1A01G081200,TraesCS1B01G098800,TraesCS1A01G177800,TraesCS1B01G190600,TraesCS5B01G223700,TraesCS2A01G429000,TraesCS2D01G043500,TraesCS2A01G044900,TraesCS2D01G418700,TraesCS5B01G209200,TraesCS7D01G352200,TraesCS7B01G310900,…	168	Cutin, suberine and wax biosynthesis	Metabolism	Lipid metabolism
ko00130	181	3117	81075	2219	3.4858e-21	TraesCS6D01G373900,TraesCS1A01G335100,TraesCS6D01G043700,TraesCS2B01G057100,TraesCS7D01G373100,TraesCS7A01G376800,TraesCS2B01G307300,TraesCS1A01G177800,TraesCS2D01G043500,TraesCS4B01G270300,TraesCS2A01G044900,TraesCS2D01G418700,TraesCS3B01G014100,TraesCSU01G045200,TraesCS5B01G209200,TraesCS2A01G290900,TraesCS4B01G270400,TraesCS7B01G310900,TraesCS6A01G177300,TraesCS2D01G027100,TraesCS2D01G288800,T…	181	Ubiquinone and other terpenoid-quinone biosynthesis	Metabolism	Metabolism of cofactors and vitamins
ko00480	116	1698	81075	2219	5.75808e-19	TraesCS1B01G096900,TraesCS1D01G080900,TraesCS1A01G079400,TraesCS7D01G373100,TraesCS5B01G209800,TraesCS7A01G376800,TraesCS3B01G014100,TraesCS5D01G210600,TraesCSU01G045200,TraesCS5A01G213900,TraesCSU01G062700,TraesCS2B01G125900,TraesCS7A01G339600,TraesCS7A01G094400,TraesCS5B01G426400,TraesCS5D01G342000,TraesCS7D01G347300,TraesCS5D01G218100,TraesCS1B01G354800,TraesCS1B01G355000,TraesCS5A01G424100,Tr…	116	Glutathione metabolism	Metabolism	Metabolism of other amino acids
ko00071	142	2327	81075	2219	1.27934e-18	TraesCS3A01G448400,TraesCS6D01G043700,TraesCS2B01G057100,TraesCS5B01G209800,TraesCS2B01G307300,TraesCS1A01G177800,TraesCS2D01G043500,TraesCS2A01G044900,TraesCS2D01G418700,TraesCS5D01G210600,TraesCS5B01G209200,TraesCS2A01G290900,TraesCS5A01G213900,TraesCS7B01G310900,TraesCS7B01G284300,TraesCS6A01G177300,TraesCS7A01G381800,TraesCS2D01G027100,TraesCS2D01G288800,TraesCS5A01G502000,TraesCS1B01G202400,…	142	Fatty acid degradation	Metabolism	Lipid metabolism
ko00592	130	2100	81075	2219	1.25679e-17	TraesCS3A01G448400,TraesCS6D01G043700,TraesCS2B01G057100,TraesCS5B01G209800,TraesCS2B01G307300,TraesCS1A01G177800,TraesCS2A01G187100,TraesCS2D01G043500,TraesCS2A01G044900,TraesCS2D01G418700,TraesCS5D01G210600,TraesCS7A01G177300,TraesCS5B01G209200,TraesCS2A01G290900,TraesCS5A01G213900,TraesCS7B01G310900,TraesCS6A01G177300,TraesCS2D01G027100,TraesCS2D01G288800,TraesCS5A01G502000,TraesCS1B01G202400,…	130	alpha-Linolenic acid metabolism	Metabolism	Lipid metabolism
ko00944	142	2449	81075	2219	9.02761e-17	TraesCS6D01G043700,TraesCS2B01G057100,TraesCS1A01G177800,TraesCS2A01G068500,TraesCS2B01G080500,TraesCS2D01G043500,TraesCS2A01G044900,TraesCS2A01G273700,TraesCS2D01G418700,TraesCS5B01G209200,TraesCS7B01G310900,TraesCS6A01G177300,TraesCS2D01G027100,TraesCS5A01G502000,TraesCS1B01G202400,TraesCS1D01G176400,TraesCS2A01G422300,TraesCS3B01G013100,TraesCS5B01G398500,TraesCS5A01G381100,TraesCS6B01G207300,…	142	Flavone and flavonol biosynthesis	Metabolism	Biosynthesis of other secondary metabolites
ko00460	157	2866	81075	2219	2.93576e-16	TraesCS6D01G043700,TraesCS2B01G057100,TraesCS1A01G177800,TraesCS2A01G068500,TraesCS2B01G080500,TraesCS2D01G043500,TraesCS2A01G044900,TraesCS2A01G273700,TraesCS2D01G418700,TraesCS5B01G295000,TraesCS5B01G209200,TraesCS7B01G310900,TraesCS6A01G177300,TraesCS2D01G027100,TraesCS5A01G502000,TraesCS1B01G202400,TraesCS1D01G176400,TraesCS2A01G422300,TraesCS3B01G013100,TraesCS5B01G398500,TraesCS5A01G381100,…	157	Cyanoamino acid metabolism	Metabolism	Metabolism of other amino acids
ko00402	141	2471	81075	2219	4.21466e-16	TraesCS6D01G043700,TraesCS2B01G057100,TraesCS1A01G177800,TraesCS2A01G068500,TraesCS2B01G080500,TraesCS2D01G043500,TraesCS2A01G044900,TraesCS2A01G273700,TraesCS2D01G418700,TraesCS5B01G209200,TraesCS7B01G310900,TraesCS6A01G177300,TraesCS2D01G027100,TraesCS5A01G502000,TraesCS1B01G202400,TraesCS1D01G176400,TraesCS2A01G422300,TraesCS3B01G013100,TraesCS5B01G398500,TraesCS5A01G381100,TraesCS6B01G207300,…	141	Benzoxazinoid biosynthesis	Metabolism	Biosynthesis of other secondary metabolites
ko00380	247	5370	81075	2219	1.06076e-15	TraesCS7A01G537900,TraesCS7B01G456400,TraesCS7D01G523300,TraesCS6B01G429100,TraesCS6B01G429200,TraesCS7B01G456200,TraesCS6D01G373900,TraesCS4D01G346800,TraesCS6B01G429000,TraesCS4B01G352400,TraesCS6B01G428900,TraesCS1A01G335100,TraesCS1D01G337500,TraesCS2B01G071400,TraesCS6A01G005600,TraesCS4A01G239900,TraesCS6D01G043700,TraesCS7B01G245500,TraesCS5A01G427900,TraesCS2B01G057100,TraesCS7D01G373100,…	247	Tryptophan metabolism	Metabolism	Amino acid metabolism
ko00906	149	2750	81075	2219	4.24456e-15	TraesCS6D01G043700,TraesCS5A01G427900,TraesCS2B01G057100,TraesCS7D01G373100,TraesCS7A01G376800,TraesCS1A01G177800,TraesCS5B01G429800,TraesCS4A01G352900,TraesCS5D01G519400,TraesCS5B01G520200,TraesCS5D01G436000,TraesCS2D01G043500,TraesCS4B01G270300,TraesCS2A01G044900,TraesCS2D01G418700,TraesCS3B01G014100,TraesCSU01G045200,TraesCS5B01G209200,TraesCS4B01G270400,TraesCS7B01G310900,TraesCS6A01G177300,T…	149	Carotenoid biosynthesis	Metabolism	Metabolism of terpenoids and polyketides
ko00053	140	2573	81075	2219	2.151e-14	TraesCS1B01G096900,TraesCS1D01G080900,TraesCS1A01G079400,TraesCS2B01G204600,TraesCS2D01G185600,TraesCS5B01G223700,TraesCS2B01G442900,TraesCS3B01G014100,TraesCSU01G045200,TraesCSU01G062700,TraesCS2B01G125900,TraesCS7A01G339600,TraesCS3A01G361100,TraesCS7A01G094400,TraesCS4A01G178900,TraesCS5B01G426400,TraesCS4D01G133800,TraesCS5A01G225100,TraesCS7D01G347300,TraesCS1B01G354800,TraesCS7D01G393900,Tr…	140	Ascorbate and aldarate metabolism	Metabolism	Carbohydrate metabolism
ko00908	166	3313	81075	2219	9.06048e-14	TraesCS7D01G386500,TraesCS7A01G391000,TraesCSU01G097600,TraesCS6D01G043700,TraesCS2B01G057100,TraesCS1A01G177800,TraesCS2A01G068500,TraesCS2B01G080500,TraesCS2D01G043500,TraesCS2A01G044900,TraesCS2A01G273700,TraesCS2D01G418700,TraesCS5B01G321800,TraesCS5B01G209200,TraesCS7B01G310900,TraesCS6A01G177300,TraesCS2D01G027100,TraesCS5A01G502000,TraesCS5D01G328100,TraesCS1B01G202400,TraesCS1D01G176400,T…	166	Zeatin biosynthesis	Metabolism	Metabolism of terpenoids and polyketides
ko00943	96	1551	81075	2219	2.40593e-13	TraesCS6D01G043700,TraesCS2B01G057100,TraesCS1A01G177800,TraesCS2D01G043500,TraesCS2A01G044900,TraesCS2D01G418700,TraesCS5B01G209200,TraesCS7B01G310900,TraesCS6A01G177300,TraesCS2D01G027100,TraesCS5A01G502000,TraesCS1B01G202400,TraesCS1D01G176400,TraesCS2A01G422300,TraesCS5A01G381100,TraesCS6B01G207300,TraesCSU01G008800,TraesCS1A01G161400,TraesCS4B01G330500,TraesCS4A01G339000,TraesCS1B01G177900,T…	96	Isoflavonoid biosynthesis	Metabolism	Biosynthesis of other secondary metabolites
ko00905	98	1602	81075	2219	2.69694e-13	TraesCS6D01G043700,TraesCS2B01G057100,TraesCS1A01G177800,TraesCS2D01G043500,TraesCS2A01G044900,TraesCS2D01G418700,TraesCS5B01G209200,TraesCS7B01G310900,TraesCS6A01G177300,TraesCS2D01G027100,TraesCS5A01G502000,TraesCS1B01G202400,TraesCS1D01G176400,TraesCS2A01G422300,TraesCS5A01G381100,TraesCS4B01G197000,TraesCS6B01G207300,TraesCSU01G008800,TraesCS1A01G161400,TraesCS4B01G330500,TraesCS4A01G339000,T…	98	Brassinosteroid biosynthesis	Metabolism	Metabolism of terpenoids and polyketides
ko00966	97	1582	81075	2219	3.12417e-13	TraesCS6D01G043700,TraesCS2B01G057100,TraesCS1A01G177800,TraesCS2D01G043500,TraesCS2A01G044900,TraesCS2D01G418700,TraesCS5B01G209200,TraesCS7B01G310900,TraesCS6A01G177300,TraesCS2D01G027100,TraesCS5A01G502000,TraesCS1B01G202400,TraesCS1D01G176400,TraesCS2A01G422300,TraesCS5A01G381100,TraesCS6B01G207300,TraesCSU01G008800,TraesCS1A01G161400,TraesCS4B01G330500,TraesCS4A01G339000,TraesCS1B01G177900,T…	97	Glucosinolate biosynthesis	Metabolism	Biosynthesis of other secondary metabolites
ko00904	123	2250	81075	2219	6.27778e-13	TraesCS2B01G017400,TraesCS2B01G017600,TraesCS6D01G043700,TraesCS2B01G057100,TraesCS1A01G177800,TraesCS2D01G043500,TraesCS2B01G016700,TraesCS2A01G044900,TraesCS2D01G418700,TraesCS5B01G209200,TraesCS7B01G310900,TraesCS6A01G177300,TraesCS2D01G027100,TraesCS5A01G502000,TraesCS1B01G202400,TraesCS1D01G176400,TraesCS2A01G422300,TraesCS5A01G381100,TraesCS2B01G445100,TraesCS6B01G207300,TraesCS2B01G445500,…	123	Diterpenoid biosynthesis	Metabolism	Metabolism of terpenoids and polyketides
ko00100	153	3145	81075	2219	8.09729e-12	TraesCS2B01G204600,TraesCS6D01G043700,TraesCS2D01G185600,TraesCS2B01G057100,TraesCS7D01G373100,TraesCS7A01G376800,TraesCS1A01G177800,TraesCS5B01G223700,TraesCS2A01G187100,TraesCS2D01G043500,TraesCS4B01G270300,TraesCS2A01G044900,TraesCS2D01G418700,TraesCS3B01G014100,TraesCSU01G045200,TraesCS7A01G177300,TraesCS5B01G209200,TraesCS4B01G270400,TraesCS7B01G310900,TraesCS6A01G177300,TraesCS2D01G027100,T…	153	Steroid biosynthesis	Metabolism	Lipid metabolism
ko00196	24	159	81075	2219	1.40534e-11	TraesCS2B01G553600,TraesCS2A01G523700,TraesCS5A01G322500,TraesCS5A01G350600,TraesCS2D01G525900,TraesCS1A01G403300,TraesCS7D01G276300,TraesCS1D01G411300,TraesCS1B01G451100,TraesCS1B01G432700,TraesCS5B01G322900,TraesCS2A01G187200,TraesCS5D01G357600,TraesCS5D01G227700,TraesCS2D01G200700,TraesCS2B01G233400,TraesCS7A01G276400,TraesCS1D01G428200,TraesCS3A01G381000,TraesCS7B01G192500,TraesCS5B01G353200,…	24	Photosynthesis - antenna proteins	Metabolism	Energy metabolism
ko00565	56	766	81075	2219	5.77493e-11	TraesCS3D01G155000,TraesCS2A01G187100,TraesCS7A01G177300,TraesCS3B01G386600,TraesCS3D01G347900,TraesCS3A01G146100,TraesCS3B01G173200,TraesCS2D01G200800,TraesCS3B01G536200,TraesCS3A01G488400,TraesCS5B01G227700,TraesCS5A01G229000,TraesCS3A01G368400,TraesCS5D01G238700,TraesCS1A01G134000,TraesCS7B01G335200,TraesCS7D01G507100,TraesCS3D01G361300,TraesCS7B01G433100,TraesCS1D01G125800,TraesCS3B01G314000,…	56	Ether lipid metabolism	Metabolism	Lipid metabolism
ko00910	51	696	81075	2219	3.76247e-10	TraesCS3A01G254000,TraesCS3B01G285900,TraesCS3D01G254900,TraesCS6B01G044000,TraesCS6D01G035600,TraesCS6A01G031200,TraesCS7D01G420900,TraesCS7D01G073700,TraesCS7D01G373100,TraesCS7A01G376800,TraesCS3B01G014100,TraesCSU01G045200,TraesCS4A01G389100,TraesCS7A01G089600,TraesCS7B01G354800,TraesCS7D01G443400,TraesCS1D01G222600,TraesCS2B01G311300,TraesCS2A01G396000,TraesCS5A01G460300,TraesCS2B01G414300,T…	51	Nitrogen metabolism	Metabolism	Energy metabolism
ko00909	59	932	81075	2219	4.24685e-09	TraesCS3B01G016500,TraesCS3A01G013800,TraesCS2B01G017400,TraesCS3D01G012100,TraesCS2B01G204600,TraesCS2B01G017600,TraesCS2D01G185600,TraesCS7D01G373100,TraesCS7A01G376800,TraesCS5B01G223700,TraesCS4B01G270300,TraesCS2B01G016700,TraesCS3B01G014100,TraesCSU01G045200,TraesCS4B01G270400,TraesCS5A01G225100,TraesCS2B01G445100,TraesCS2B01G445500,TraesCS3B01G004500,TraesCS2D01G005500,TraesCS5A01G521600,T…	59	Sesquiterpenoid and triterpenoid biosynthesis	Metabolism	Metabolism of terpenoids and polyketides
ko00330	74	1369	81075	2219	3.97278e-08	TraesCS1B01G308900,TraesCS7D01G373100,TraesCS1D01G212400,TraesCS7A01G376800,TraesCS1D01G292100,TraesCS4B01G270300,TraesCS3B01G014100,TraesCSU01G045200,TraesCS4B01G270400,TraesCS1A01G299100,TraesCS5A01G526300,TraesCS2D01G328900,TraesCS3B01G520700,TraesCS2A01G334600,TraesCS5D01G342000,TraesCS3A01G476700,TraesCS5A01G337400,TraesCS1B01G197000,TraesCS4D01G269700,TraesCS3D01G471200,TraesCS3A01G417200,T…	74	Arginine and proline metabolism	Metabolism	Amino acid metabolism
ko00561	117	2537	81075	2219	4.47015e-08	TraesCS7D01G386500,TraesCS7A01G391000,TraesCSU01G097600,TraesCS7D01G036600,TraesCS1B01G021900,TraesCS5B01G223700,TraesCS4A01G331100,TraesCS3D01G155000,TraesCS2B01G442900,TraesCS2A01G187100,TraesCS4A01G446700,TraesCS5B01G295000,TraesCS7A01G177300,TraesCS5D01G564000,TraesCS5A01G526300,TraesCS5B01G183500,TraesCS3B01G520700,TraesCS3D01G124400,TraesCS3A01G146100,TraesCS1B01G260500,TraesCS3B01G173200,T…	117	Glycerolipid metabolism	Metabolism	Lipid metabolism
ko00061	81	1565	81075	2219	5.81261e-08	TraesCS3B01G016500,TraesCS3D01G012100,TraesCS2B01G204600,TraesCS3A01G448400,TraesCS2D01G185600,TraesCS5B01G209800,TraesCS2B01G307300,TraesCS5B01G223700,TraesCS5D01G210600,TraesCS2A01G290900,TraesCS5A01G213900,TraesCS1A01G413400,TraesCS2D01G288800,TraesCS6B01G376200,TraesCS2A01G145800,TraesCS5B01G202700,TraesCS2B01G171200,TraesCS5A01G225100,TraesCS6D01G162800,TraesCS5D01G218100,TraesCS6A01G173700,…	81	Fatty acid biosynthesis	Metabolism	Lipid metabolism
ko00350	61	1115	81075	2219	4.02626e-07	TraesCS2B01G354400,TraesCS3A01G448400,TraesCS5B01G209800,TraesCS5D01G210600,TraesCS3B01G275200,TraesCS5A01G213900,TraesCS5B01G202700,TraesCS5B01G426400,TraesCS6D01G162800,TraesCS5D01G218100,TraesCS6A01G173700,TraesCS5A01G424100,TraesCS6B01G201600,TraesCS2A01G045400,TraesCS3D01G440900,TraesCS4A01G454800,TraesCS2B01G609500,TraesCS3D01G486100,TraesCS5A01G205700,TraesCS5B01G020700,TraesCS2D01G044100,…	61	Tyrosine metabolism	Metabolism	Amino acid metabolism
ko02010	44	700	81075	2219	4.53634e-07	TraesCS7D01G386500,TraesCS7A01G391000,TraesCSU01G097600,TraesCS7B01G271600,TraesCS4A01G331100,TraesCS5D01G564000,TraesCS5B01G183500,TraesCS2B01G012300,TraesCS3D01G124400,TraesCS1D01G052000,TraesCS5B01G449500,TraesCS7B01G000200,TraesCS5A01G185500,TraesCS7D01G115100,TraesCS3A01G122500,TraesCS3A01G258400,TraesCS5A01G016200,TraesCS1A01G049600,TraesCS3B01G291100,TraesCS1A01G368500,TraesCS5B01G247700,T…	44	ABC transporters	Environmental Information Processing	Membrane transport
ko00260	99	2178	81075	2219	9.12015e-07	TraesCS7D01G386500,TraesCS1B01G308900,TraesCS7A01G391000,TraesCSU01G097600,TraesCS2B01G354400,TraesCS3A01G448400,TraesCS7D01G373100,TraesCS1B01G021900,TraesCS5B01G209800,TraesCS7A01G376800,TraesCS1D01G292100,TraesCS4A01G331100,TraesCS4B01G270300,TraesCS3B01G014100,TraesCS5D01G210600,TraesCSU01G045200,TraesCS4B01G270400,TraesCS5A01G213900,TraesCS1A01G299100,TraesCS5D01G564000,TraesCS5B01G183500,Tr…	99	Glycine, serine and threonine metabolism	Metabolism	Amino acid metabolism
ko00730	66	1291	81075	2219	1.43694e-06	TraesCS7D01G386500,TraesCS1B01G308900,TraesCS7A01G391000,TraesCSU01G097600,TraesCS7D01G373100,TraesCS7A01G376800,TraesCS1D01G292100,TraesCS7B01G271600,TraesCS4A01G331100,TraesCS3B01G014100,TraesCSU01G045200,TraesCS5B01G321800,TraesCS1A01G299100,TraesCS5D01G564000,TraesCS5D01G328100,TraesCS5B01G183500,TraesCS2B01G012300,TraesCS3D01G124400,TraesCS4A01G290400,TraesCS1D01G052000,TraesCS5B01G449500,Tr…	66	Thiamine metabolism	Metabolism	Metabolism of cofactors and vitamins
ko00900	88	1957	81075	2219	5.47232e-06	TraesCS3B01G016500,TraesCS3A01G013800,TraesCS2B01G017400,TraesCS3D01G012100,TraesCS2B01G204600,TraesCS2B01G017600,TraesCS2D01G185600,TraesCS7D01G373100,TraesCS7A01G376800,TraesCS5B01G223700,TraesCS2B01G442900,TraesCS4B01G270300,TraesCS2B01G016700,TraesCS3B01G014100,TraesCSU01G045200,TraesCS4B01G270400,TraesCS1A01G413400,TraesCS5A01G225100,TraesCS2B01G445100,TraesCS2B01G445500,TraesCS3B01G004500,T…	88	Terpenoid backbone biosynthesis	Metabolism	Metabolism of terpenoids and polyketides
ko00410	49	922	81075	2219	1.14047e-05	TraesCS2B01G595300,TraesCS2A01G587900,TraesCS2B01G354400,TraesCS3A01G448400,TraesCS7D01G373100,TraesCS5B01G209800,TraesCS7A01G376800,TraesCS2D01G565300,TraesCS4B01G270300,TraesCS3B01G014100,TraesCS5D01G210600,TraesCSU01G045200,TraesCS4B01G270400,TraesCS5A01G213900,TraesCS5B01G202700,TraesCS6D01G162800,TraesCS5D01G218100,TraesCS6A01G173700,TraesCS6B01G201600,TraesCS4D01G269700,TraesCS3D01G440900,T…	49	beta-Alanine metabolism	Metabolism	Metabolism of other amino acids
ko00640	51	979	81075	2219	1.30432e-05	TraesCS3A01G448400,TraesCS7D01G373100,TraesCS5B01G209800,TraesCS7A01G376800,TraesCS2B01G307300,TraesCS3B01G014100,TraesCS5D01G210600,TraesCSU01G045200,TraesCS2A01G290900,TraesCS5A01G213900,TraesCS2D01G288800,TraesCS2A01G145800,TraesCS5B01G202700,TraesCS2B01G171200,TraesCS6D01G162800,TraesCS5D01G218100,TraesCS6A01G173700,TraesCS6B01G201600,TraesCS4D01G269700,TraesCS3D01G440900,TraesCS3A01G417200,T…	51	Propanoate metabolism	Metabolism	Carbohydrate metabolism
ko00280	77	1782	81075	2219	7.47485e-05	TraesCS1B01G308900,TraesCS3A01G448400,TraesCS2B01G610200,TraesCS7D01G373100,TraesCS5B01G209800,TraesCS7A01G376800,TraesCS2B01G307300,TraesCS1D01G292100,TraesCS3B01G014100,TraesCS5D01G210600,TraesCSU01G045200,TraesCS2A01G290900,TraesCS7D01G503700,TraesCS5A01G213900,TraesCS1A01G413400,TraesCS7B01G284300,TraesCS1A01G299100,TraesCS7A01G381800,TraesCS2D01G288800,TraesCS2A01G145800,TraesCS5B01G202700,T…	77	Valine, leucine and isoleucine degradation	Metabolism	Amino acid metabolism
ko00942	44	871	81075	2219	9.86282e-05	TraesCS2A01G068500,TraesCS2B01G080500,TraesCS2A01G273700,TraesCS3B01G013100,TraesCS5B01G398500,TraesCS2D01G067600,TraesCS2D01G029800,TraesCS2D01G272700,TraesCS2B01G081400,TraesCS3D01G001400,TraesCS5D01G403400,TraesCS2B01G040600,TraesCS2B01G040500,TraesCS7A01G210200,TraesCS2A01G562000,TraesCS3A01G010300,TraesCS7D01G354400,TraesCSU01G009000,TraesCS2A01G029000,TraesCS5A01G549400,TraesCS2D01G164200,T…	44	Anthocyanin biosynthesis	Metabolism	Biosynthesis of other secondary metabolites
ko00630	81	1935	81075	2219	0.000136903	TraesCS7D01G386500,TraesCS7A01G391000,TraesCSU01G097600,TraesCS7D01G373100,TraesCS1B01G021900,TraesCS7A01G376800,TraesCS2B01G307300,TraesCS4A01G331100,TraesCS3B01G014100,TraesCSU01G045200,TraesCS2A01G290900,TraesCS5D01G564000,TraesCS2D01G288800,TraesCS5B01G183500,TraesCS2A01G145800,TraesCS2B01G171200,TraesCS3D01G124400,TraesCS6D01G162800,TraesCS5B01G449500,TraesCS1D01G222600,TraesCS6A01G173700,Tr…	81	Glyoxylate and dicarboxylate metabolism	Metabolism	Carbohydrate metabolism
ko00620	69	1673	81075	2219	0.000610112	TraesCS3A01G448400,TraesCS7D01G373100,TraesCS5B01G209800,TraesCS7A01G376800,TraesCS2B01G307300,TraesCS3B01G014100,TraesCS5D01G210600,TraesCSU01G045200,TraesCS2A01G290900,TraesCS5A01G213900,TraesCS2D01G288800,TraesCS2A01G145800,TraesCS5B01G202700,TraesCS2B01G171200,TraesCS6D01G162800,TraesCS5D01G218100,TraesCS6A01G173700,TraesCS7D01G393900,TraesCS3B01G004500,TraesCS6B01G201600,TraesCS4D01G148300,T…	69	Pyruvate metabolism	Metabolism	Carbohydrate metabolism
ko00999	60	1419	81075	2219	0.000742306	TraesCS2B01G204600,TraesCS5B01G223700,TraesCS4B01G270300,TraesCS3B01G014100,TraesCS5B01G295000,TraesCSU01G045200,TraesCS5A01G225100,TraesCS3B01G004500,TraesCS4D01G269700,TraesCS5B01G269100,TraesCS1A01G443900,TraesCS6A01G344000,TraesCS5D01G283600,TraesCS5B01G069600,TraesCS4A01G034900,TraesCS2A01G038400,TraesCSU01G242100,TraesCS4A01G034800,TraesCS2B01G507700,TraesCS2A01G396400,TraesCS6A01G147300,Tr…	60	Biosynthesis of various plant secondary metabolites	Metabolism	Biosynthesis of other secondary metabolites
ko00062	46	1020	81075	2219	0.000820282	TraesCS3A01G448400,TraesCS5B01G209800,TraesCS5D01G210600,TraesCS5A01G213900,TraesCS1A01G413400,TraesCS5B01G202700,TraesCS6D01G162800,TraesCS5D01G218100,TraesCS6A01G173700,TraesCS6B01G201600,TraesCS4D01G148300,TraesCS3D01G440900,TraesCS7D01G350500,TraesCS6B01G098300,TraesCS1D01G420900,TraesCS5A01G205700,TraesCS4A01G068400,TraesCS4B01G225500,TraesCS4D01G226100,TraesCS3B01G484500,TraesCS2B01G558400,…	46	Fatty acid elongation	Metabolism	Lipid metabolism
ko00232	6	46	81075	2219	0.00153201	TraesCS5A01G427900,TraesCS5B01G429800,TraesCS5D01G436000,TraesCS5B01G429900,TraesCS5A01G427600,TraesCS7D01G498300 ,	6	Caffeine metabolism	Metabolism	Biosynthesis of other secondary metabolites
ko00564	98	2645	81075	2219	0.00178286	TraesCS7D01G373100,TraesCS7A01G376800,TraesCS3D01G155000,TraesCS2A01G187100,TraesCS4B01G270300,TraesCS3B01G014100,TraesCS4A01G429100,TraesCSU01G045200,TraesCS7A01G177300,TraesCS4B01G270400,TraesCS3B01G386600,TraesCS3D01G347900,TraesCS3A01G146100,TraesCS3B01G173200,TraesCS2D01G200800,TraesCS3B01G536200,TraesCS3A01G488400,TraesCS5B01G227700,TraesCS1A01G211500,TraesCS4D01G269700,TraesCS5A01G229000,T…	98	Glycerophospholipid metabolism	Metabolism	Lipid metabolism
ko00333	35	766	81075	2219	0.00260322	TraesCS3B01G016500,TraesCS3D01G012100,TraesCS2B01G204600,TraesCS2D01G185600,TraesCS5B01G223700,TraesCS6B01G376200,TraesCS5A01G225100,TraesCS3B01G004500,TraesCS1A01G443900,TraesCS6A01G344000,TraesCS5B01G069600,TraesCS2B01G507700,TraesCS6A01G147300,TraesCS3D01G159800,TraesCS3A01G407100,TraesCS7A01G089400,TraesCS7D01G055800,TraesCS3A01G151900,TraesCS5D01G073300,TraesCS2D01G481700,TraesCS2D01G030900,…	35	Prodigiosin biosynthesis	Metabolism	Biosynthesis of other secondary metabolites
ko04070	58	1439	81075	2219	0.00260507	TraesCS3B01G386600,TraesCS3D01G347900,TraesCS3B01G536200,TraesCS3A01G488400,TraesCS5B01G227700,TraesCS7B01G350200,TraesCS1A01G211500,TraesCS5A01G229000,TraesCS5D01G238700,TraesCS7D01G439800,TraesCS1A01G134000,TraesCS7B01G335200,TraesCS7D01G507100,TraesCS2A01G156400,TraesCS7B01G433100,TraesCS1D01G125800,TraesCS3B01G314000,TraesCS7A01G435500,TraesCS2D01G571300,TraesCS7A01G516900,TraesCS2B01G182000,…	58	Phosphatidylinositol signaling system	Environmental Information Processing	Signal transduction
ko00030	42	1023	81075	2219	0.00689465	TraesCS7D01G386500,TraesCS7A01G391000,TraesCSU01G097600,TraesCS5B01G209800,TraesCS7B01G271600,TraesCS1B01G466900,TraesCS5D01G210600,TraesCS5A01G213900,TraesCS5D01G564000,TraesCS5B01G183500,TraesCS2B01G012300,TraesCS3D01G124400,TraesCS1D01G052000,TraesCS5D01G218100,TraesCS7B01G000200,TraesCS5A01G185500,TraesCS3A01G122500,TraesCS5A01G016200,TraesCS1A01G049600,TraesCS1A01G368500,TraesCS5B01G247700,T…	42	Pentose phosphate pathway	Metabolism	Carbohydrate metabolism
ko00902	25	541	81075	2219	0.00853125	TraesCS2B01G017400,TraesCS2B01G017600,TraesCS2B01G016700,TraesCS2B01G445100,TraesCS2B01G445500,TraesCS2D01G005500,TraesCS5A01G521600,TraesCSU01G008700,TraesCS2A01G027800,TraesCS2B01G445200,TraesCS2D01G029600,TraesCS3D01G159800,TraesCS3A01G407100,TraesCS7D01G055800,TraesCS3A01G151900,TraesCS2B01G017100,TraesCS3B01G179100,TraesCS2D01G030100,TraesCS1A01G207500,TraesCS2D01G506000,TraesCS1B01G221200,T…	25	Monoterpenoid biosynthesis	Metabolism	Metabolism of terpenoids and polyketides
ko00770	42	1048	81075	2219	0.0101258	TraesCS2B01G595300,TraesCS2A01G587900,TraesCS7D01G373100,TraesCS7A01G376800,TraesCS2D01G565300,TraesCS4B01G270300,TraesCS3B01G014100,TraesCSU01G045200,TraesCS4B01G270400,TraesCS2B01G012300,TraesCS1D01G222600,TraesCS7D01G115100,TraesCS3A01G258400,TraesCS4D01G269700,TraesCS3B01G291100,TraesCS1A01G368500,TraesCS3A01G417200,TraesCS1A01G310600,TraesCS2D01G010500,TraesCS1B01G234300,TraesCS5D01G283600,T…	42	Pantothenate and CoA biosynthesis	Metabolism	Metabolism of cofactors and vitamins
ko00780	39	960	81075	2219	0.0104863	TraesCS3B01G016500,TraesCS1B01G308900,TraesCS3D01G012100,TraesCS2B01G204600,TraesCS2D01G185600,TraesCS1D01G292100,TraesCS5B01G223700,TraesCS1A01G299100,TraesCS6B01G376200,TraesCS5A01G225100,TraesCS3B01G004500,TraesCS1A01G443900,TraesCS6A01G344000,TraesCS5B01G069600,TraesCS2B01G507700,TraesCS6A01G147300,TraesCS3D01G159800,TraesCS3A01G407100,TraesCS7A01G089400,TraesCS7D01G055800,TraesCS3A01G151900,…	39	Biotin metabolism	Metabolism	Metabolism of cofactors and vitamins
ko00920	44	1120	81075	2219	0.011918	TraesCS7D01G386500,TraesCS7D01G073700,TraesCS7A01G391000,TraesCSU01G097600,TraesCS4A01G331100,TraesCS5D01G564000,TraesCS2B01G012300,TraesCS1D01G052000,TraesCS5B01G449500,TraesCS7B01G000200,TraesCS3A01G258400,TraesCS5A01G016200,TraesCS1A01G049600,TraesCS3B01G291100,TraesCS1A01G368500,TraesCS5B01G247700,TraesCS4D01G201700,TraesCS1A01G134000,TraesCS5A01G249900,TraesCS4A01G103400,TraesCS2D01G010500,T…	44	Sulfur metabolism	Metabolism	Energy metabolism
ko00051	48	1244	81075	2219	0.0121349	TraesCS3A01G448400,TraesCS5B01G209800,TraesCS5B01G223700,TraesCS5D01G210600,TraesCS5A01G213900,TraesCS5B01G202700,TraesCS5A01G225100,TraesCS6D01G162800,TraesCS5D01G218100,TraesCS6A01G173700,TraesCS3B01G004500,TraesCS6B01G201600,TraesCS3D01G440900,TraesCS5B01G269100,TraesCS1A01G443900,TraesCS5A01G205700,TraesCS5D01G283600,TraesCS5B01G069600,TraesCS3B01G484500,TraesCS2B01G507700,TraesCS5B01G504000,…	48	Fructose and mannose metabolism	Metabolism	Carbohydrate metabolism
ko00240	54	1431	81075	2219	0.0122955	TraesCS2B01G595300,TraesCS7D01G386500,TraesCS2A01G587900,TraesCS7A01G391000,TraesCSU01G097600,TraesCS7D01G373100,TraesCS7B01G271600,TraesCS4A01G331100,TraesCS2D01G565300,TraesCS3B01G014100,TraesCSU01G045200,TraesCS5D01G564000,TraesCS5B01G183500,TraesCS2B01G012300,TraesCS3D01G124400,TraesCS1D01G052000,TraesCS5B01G449500,TraesCS7B01G000200,TraesCS5A01G185500,TraesCS7D01G115100,TraesCS3A01G122500,Tr…	54	Pyrimidine metabolism	Metabolism	Nucleotide metabolism
ko00500	49	1293	81075	2219	0.0153171	TraesCS4D01G065600,TraesCS2B01G516700,TraesCS4B01G066700,TraesCS7D01G009400,TraesCS2A01G488900,TraesCS2B01G516300,TraesCS7D01G036600,TraesCS7A01G009800,TraesCS2B01G442900,TraesCS4A01G248200,TraesCS4A01G446700,TraesCS5B01G295000,TraesCS1A01G234600,TraesCS1A01G210400,TraesCS5D01G551900,TraesCS2D01G489200,TraesCS1D01G213700,TraesCS6B01G342600,TraesCS7A01G197900,TraesCS1B01G224300,TraesCS6A01G312400,…	49	Starch and sucrose metabolism	Metabolism	Carbohydrate metabolism
ko00052	56	1515	81075	2219	0.0158462	TraesCS3B01G016500,TraesCS2B01G516700,TraesCS3A01G013800,TraesCS7D01G009400,TraesCS3D01G012100,TraesCS2B01G204600,TraesCS2A01G488900,TraesCS2B01G516300,TraesCS2D01G185600,TraesCS7A01G009800,TraesCS5B01G223700,TraesCS2B01G442900,TraesCS5D01G551900,TraesCS2D01G489200,TraesCS5A01G225100,TraesCS3B01G004500,TraesCS7A01G236500,TraesCS4D01G299500,TraesCS1A01G211500,TraesCS5B01G269100,TraesCS4B01G179300,…	56	Galactose metabolism	Metabolism	Carbohydrate metabolism
ko00230	87	2515	81075	2219	0.016547	TraesCS7D01G386500,TraesCS7A01G391000,TraesCSU01G097600,TraesCS3B01G311000,TraesCS3D01G277000,TraesCS5A01G427900,TraesCS5B01G429800,TraesCS3A01G276800,TraesCS7B01G271600,TraesCS4A01G331100,TraesCS5D01G436000,TraesCS3B01G310900,TraesCS5B01G321800,TraesCS5B01G535400,TraesCS5D01G564000,TraesCS5D01G328100,TraesCS3A01G276700,TraesCS5B01G183500,TraesCS7A01G481500,TraesCS2B01G012300,TraesCS3D01G124400,T…	87	Purine metabolism	Metabolism	Nucleotide metabolism
ko00040	42	1132	81075	2219	0.0311516	TraesCS3A01G448400,TraesCS5B01G209800,TraesCS2B01G442900,TraesCS3B01G014100,TraesCS5D01G210600,TraesCSU01G045200,TraesCS5A01G213900,TraesCS5B01G202700,TraesCS6D01G162800,TraesCS5D01G218100,TraesCS2D01G099900,TraesCS6A01G173700,TraesCS6B01G201600,TraesCS3D01G440900,TraesCS2B01G117500,TraesCS1D01G370300,TraesCS5A01G205700,TraesCS5D01G283600,TraesCS3B01G484500,TraesCS5B01G468700,TraesCS5A01G276200,T…	42	Pentose and glucuronate interconversions	Metabolism	Carbohydrate metabolism
ko00250	42	1134	81075	2219	0.0319033	TraesCS1B01G308900,TraesCS7D01G373100,TraesCS7A01G376800,TraesCS1D01G292100,TraesCS4B01G270300,TraesCS3B01G014100,TraesCSU01G045200,TraesCS4B01G270400,TraesCS1A01G299100,TraesCS1D01G222600,TraesCS4D01G269700,TraesCS3A01G417200,TraesCS1A01G310600,TraesCS1B01G234300,TraesCS6D01G139000,TraesCS5D01G283600,TraesCS4A01G034900,TraesCS4A01G034800,TraesCS3B01G452100,TraesCS2A01G545100,TraesCS2A01G396400,T…	42	Alanine, aspartate and glutamate metabolism	Metabolism	Amino acid metabolism
ko00590	29	739	81075	2219	0.0358329	TraesCS2A01G187100,TraesCS7A01G177300,TraesCS5B01G426400,TraesCS2D01G200800,TraesCS5A01G424100,TraesCS2B01G609500,TraesCS5D01G432700,TraesCS2B01G507700,TraesCS7D01G044500,TraesCS3D01G159800,TraesCS3A01G076500,TraesCS3A01G407100,TraesCS4D01G217600,TraesCS7D01G055800,TraesCS3A01G151900,TraesCS4B01G217300,TraesCS3B01G179100,TraesCS1A01G207500,TraesCS1B01G221200,TraesCS6D01G127800,TraesCS7B01G011200,…	29	Arachidonic acid metabolism	Metabolism	Lipid metabolism

## Sheet: root_kegg_down
Table S2. KEGG annotation of all DEGs in roots and shoots
KEGG annotation of all down-regulated DEGs in roots.
KO	Deg_num	Bg_num	Bg_all	Deg_all	Pvalue	Gene	Count	Description	level_1	level_2
ko00270	81	1940	81075	925	2.92e-23	TraesCS1B01G300500,TraesCS2A01G049900,TraesCS2D01G049200,TraesCS6A01G165100,TraesCS6D01G148000,TraesCS6D01G148200,TraesCSU01G125500,TraesCS6D01G148600,TraesCS6A01G093000,TraesCS6B01G187400,TraesCSU01G125200,TraesCS6D01G370800,TraesCS4D01G184900,TraesCS1D01G289700,TraesCS6A01G163100,TraesCS6B01G425200,TraesCS4B01G183900,TraesCS5A01G552400,TraesCS7B01G130600,TraesCS2B01G060800,TraesCS1A01G291100,Tr…	81	Cysteine and methionine metabolism	Metabolism	Amino acid metabolism
ko00999	64	1419	81075	925	2.98e-20	TraesCS1B01G300500,TraesCS2A01G049900,TraesCS2D01G049200,TraesCS6A01G165100,TraesCS6D01G148000,TraesCS6D01G148200,TraesCSU01G125500,TraesCS6D01G148600,TraesCS6A01G093000,TraesCS6B01G187400,TraesCSU01G125200,TraesCS6D01G370800,TraesCS4D01G184900,TraesCS1D01G289700,TraesCS6A01G163100,TraesCS6B01G425200,TraesCS4B01G183900,TraesCS5A01G552400,TraesCS2B01G060800,TraesCS1A01G291100,TraesCS1D01G086700,Tr…	64	Biosynthesis of various plant secondary metabolites	Metabolism	Biosynthesis of other secondary metabolites
ko00910	44	696	81075	925	1.22e-19	TraesCS6A01G326200,TraesCS6D01G035800,TraesCS6D01G306000,TraesCS6B01G044300,TraesCS5D01G431300,TraesCS6A01G030800,TraesCS6D01G035900,TraesCS6B01G364600,TraesCS6A01G030700,TraesCS6D01G313100,TraesCS6A01G333900,TraesCS5A01G423000,TraesCS6B01G044400,TraesCS6B01G356800,TraesCS6D01G035700,TraesCS6A01G030900,TraesCS3B01G299800,TraesCS6B01G044500,TraesCS6B01G044200,TraesCS3A01G266300,TraesCS2D01G549200,…	44	Nitrogen metabolism	Metabolism	Energy metabolism
ko00250	38	1134	81075	925	6.56e-09	TraesCS1B01G300500,TraesCS1D01G289700,TraesCS7B01G130600,TraesCS1A01G291100,TraesCS1D01G086700,TraesCS1B01G102700,TraesCS3B01G299800,TraesCS7D01G299500,TraesCS1A01G085600,TraesCS3A01G266300,TraesCS7B01G204400,TraesCS2D01G549200,TraesCS4D01G232700,TraesCS7D01G232300,TraesCS4B01G231400,TraesCS7A01G304000,TraesCS2A01G500400,TraesCS5B01G234400,TraesCS4D01G103300,TraesCS7A01G232200,TraesCS4A01G075600,…	38	Alanine, aspartate and glutamate metabolism	Metabolism	Amino acid metabolism
ko00710	28	713	81075	925	2.53e-08	TraesCS1B01G300500,TraesCS1D01G289700,TraesCS1A01G291100,TraesCS1D01G086700,TraesCS3A01G359400,TraesCS1B01G102700,TraesCS3B01G422900,TraesCS3A01G391500,TraesCS1A01G085600,TraesCS5B01G234400,TraesCS2D01G271700,TraesCS6A01G085300,TraesCS5A01G236100,TraesCS3B01G392000,TraesCSU01G127700,TraesCS1D01G351500,TraesCS5D01G243100,TraesCS7B01G237900,TraesCS3D01G108700,TraesCS5A01G549900,TraesCS2B01G012200,T…	28	Carbon fixation in photosynthetic organisms	Metabolism	Energy metabolism
ko00630	50	1935	81075	925	1.23e-07	TraesCS1B01G300500,TraesCS1D01G289700,TraesCS7B01G130600,TraesCS1A01G291100,TraesCS1D01G086700,TraesCS1B01G102700,TraesCS3B01G299800,TraesCS4D01G007200,TraesCS7D01G299500,TraesCS1A01G085600,TraesCS3A01G266300,TraesCS7B01G204400,TraesCS2D01G549200,TraesCS7D01G232300,TraesCS7A01G304000,TraesCS2A01G500400,TraesCS5B01G234400,TraesCS7A01G232200,TraesCS5D01G388700,TraesCS1A01G357200,TraesCS6A01G085300,…	50	Glyoxylate and dicarboxylate metabolism	Metabolism	Carbohydrate metabolism
ko00450	26	718	81075	925	3.72e-07	TraesCS1B01G300500,TraesCS1D01G289700,TraesCS1A01G291100,TraesCS3B01G299800,TraesCS7D01G299500,TraesCS3A01G266300,TraesCS7B01G204400,TraesCS2D01G549200,TraesCS4D01G232700,TraesCS4B01G231400,TraesCS7A01G304000,TraesCS5B01G234400,TraesCS5A01G236100,TraesCS5D01G243100,TraesCS2A01G548100,TraesCS2A01G347900,TraesCS2D01G346200,TraesCS3D01G108700,TraesCS4A01G313200,TraesCS5B01G566700,TraesCS3B01G081800,…	26	Selenocompound metabolism	Metabolism	Metabolism of other amino acids
ko00430	19	457	81075	925	1.88e-06	TraesCS3B01G299800,TraesCS7D01G299500,TraesCS3A01G266300,TraesCS7B01G204400,TraesCS2D01G549200,TraesCS4D01G232700,TraesCS4B01G231400,TraesCS7A01G304000,TraesCS4A01G075600,TraesCS6A01G085300,TraesCS2A01G548100,TraesCS2A01G347900,TraesCS2D01G346200,TraesCS2A01G076600,TraesCS4A01G313200,TraesCS6B01G116700,TraesCS5B01G566700,TraesCS7D01G538800,TraesCS4B01G298600 ,	19	Taurine and hypotaurine metabolism	Metabolism	Metabolism of other amino acids
ko00010	44	1771	81075	925	1.94e-06	TraesCS1D01G376300,TraesCS4A01G202200,TraesCS3A01G359400,TraesCS5A01G072700,TraesCS3B01G422900,TraesCS3A01G391500,TraesCS3B01G299800,TraesCS7D01G299500,TraesCS5B01G078300,TraesCS3A01G266300,TraesCS7B01G204400,TraesCS2D01G549200,TraesCS5D01G085500,TraesCS7A01G304000,TraesCS4B01G106400,TraesCS4D01G103300,TraesCS1D01G346200,TraesCS6A01G302400,TraesCS6A01G085300,TraesCS6B01G331600,TraesCS3B01G392000,…	44	Glycolysis / Gluconeogenesis	Metabolism	Carbohydrate metabolism
ko00920	32	1120	81075	925	3.07e-06	TraesCS1B01G300500,TraesCS6A01G326200,TraesCS6D01G306000,TraesCS1D01G289700,TraesCS1A01G291100,TraesCS6B01G364600,TraesCS6D01G313100,TraesCS6A01G333900,TraesCS6B01G356800,TraesCS5B01G234400,TraesCS5A01G236100,TraesCS5D01G243100,TraesCS3D01G286900,TraesCS2D01G231100,TraesCS7B01G467800,TraesCS2B01G275100,TraesCS2B01G012200,TraesCS4B01G330300,TraesCS1D01G358200,TraesCS7B01G414600,TraesCS7A01G545100,…	32	Sulfur metabolism	Metabolism	Energy metabolism
ko00860	53	2355	81075	925	3.24e-06	TraesCS2A01G049900,TraesCS2D01G049200,TraesCS6A01G165100,TraesCS6D01G148000,TraesCS6D01G148200,TraesCSU01G125500,TraesCS6D01G148600,TraesCS6A01G093000,TraesCS6B01G187400,TraesCSU01G125200,TraesCS6D01G370800,TraesCS4D01G184900,TraesCS6A01G163100,TraesCS6B01G425200,TraesCS4B01G183900,TraesCS5A01G552400,TraesCS7B01G130600,TraesCS2B01G060800,TraesCS1A01G291100,TraesCS3A01G359400,TraesCS5B01G009600,Tr…	53	Porphyrin metabolism	Metabolism	Metabolism of cofactors and vitamins
ko00051	32	1244	81075	925	2.45e-05	TraesCS1D01G376300,TraesCS4A01G202200,TraesCS3A01G359400,TraesCS5A01G072700,TraesCS3B01G422900,TraesCS3A01G391500,TraesCS5B01G078300,TraesCS5D01G085500,TraesCS4B01G106400,TraesCS4D01G103300,TraesCS1D01G346200,TraesCS3B01G392000,TraesCS3D01G286900,TraesCS2A01G347900,TraesCS2D01G168100,TraesCS6D01G365700,TraesCS2D01G346200,TraesCS2A01G161100,TraesCS5B01G268700,TraesCS4A01G313200,TraesCS4B01G330300,…	32	Fructose and mannose metabolism	Metabolism	Carbohydrate metabolism
ko00620	39	1673	81075	925	2.99e-05	TraesCS1D01G376300,TraesCS4A01G202200,TraesCS3B01G299800,TraesCS7D01G299500,TraesCS3A01G266300,TraesCS7B01G204400,TraesCS2D01G549200,TraesCS5D01G085500,TraesCS7A01G304000,TraesCS4B01G106400,TraesCS4D01G103300,TraesCS6A01G085300,TraesCS4A01G074800,TraesCSU01G127700,TraesCS1D01G351500,TraesCS4D01G232200,TraesCS7B01G237900,TraesCS2A01G548100,TraesCS2A01G347900,TraesCS2D01G346200,TraesCS5A01G549900,T…	39	Pyruvate metabolism	Metabolism	Carbohydrate metabolism
ko00260	47	2178	81075	925	3.26e-05	TraesCS1B01G300500,TraesCS1D01G289700,TraesCS7B01G130600,TraesCS1A01G291100,TraesCS1D01G086700,TraesCS1B01G102700,TraesCS3B01G299800,TraesCS4D01G007200,TraesCS7D01G299500,TraesCS1A01G085600,TraesCS3A01G266300,TraesCS7B01G204400,TraesCS2D01G549200,TraesCS7D01G232300,TraesCS7A01G304000,TraesCS5B01G234400,TraesCS7A01G232200,TraesCS6A01G302400,TraesCS5A01G236100,TraesCS6B01G331600,TraesCS6D01G281900,…	47	Glycine, serine and threonine metabolism	Metabolism	Amino acid metabolism
ko00220	17	465	81075	925	3.31e-05	TraesCS1B01G300500,TraesCS1D01G289700,TraesCS1A01G291100,TraesCS1D01G086700,TraesCS1B01G102700,TraesCS1A01G085600,TraesCS2A01G500400,TraesCS5B01G234400,TraesCS4D01G103300,TraesCS5A01G236100,TraesCS5D01G243100,TraesCS5A01G398300,TraesCS3D01G108700,TraesCS5D01G301100,TraesCS4A01G313200,TraesCS5B01G566700,TraesCS4B01G058200 ,	17	Arginine biosynthesis	Metabolism	Amino acid metabolism
ko00350	29	1115	81075	925	4.77e-05	TraesCS1B01G300500,TraesCS1D01G376300,TraesCS1D01G289700,TraesCS4A01G202200,TraesCS1A01G291100,TraesCS1D01G086700,TraesCS1B01G102700,TraesCS1A01G085600,TraesCS4D01G232700,TraesCS4B01G231400,TraesCS5B01G234400,TraesCS4B01G106400,TraesCS4D01G103300,TraesCS4A01G075600,TraesCS5A01G236100,TraesCS5D01G243100,TraesCS4D01G201100,TraesCS4A01G103900,TraesCS3D01G108700,TraesCS5D01G301100,TraesCS1A01G370100,…	29	Tyrosine metabolism	Metabolism	Amino acid metabolism
ko00950	16	445	81075	925	6.79e-05	TraesCS1B01G300500,TraesCS1D01G289700,TraesCS1A01G291100,TraesCS1D01G086700,TraesCS1B01G102700,TraesCS1A01G085600,TraesCS4D01G232700,TraesCS4B01G231400,TraesCS5B01G234400,TraesCS4A01G075600,TraesCS5A01G236100,TraesCS5D01G243100,TraesCS3D01G108700,TraesCS5D01G301100,TraesCS7D01G538800,TraesCS4B01G058200 ,	16	Isoquinoline alkaloid biosynthesis	Metabolism	Biosynthesis of other secondary metabolites
ko00340	14	356	81075	925	7.45e-05	TraesCS1B01G300500,TraesCS1D01G289700,TraesCS1A01G291100,TraesCS1D01G086700,TraesCS1B01G102700,TraesCS1A01G085600,TraesCS4D01G232700,TraesCS4B01G231400,TraesCS5B01G234400,TraesCS4A01G075600,TraesCS5A01G236100,TraesCS5D01G243100,TraesCS3D01G108700,TraesCS4B01G058200 ,	14	Histidine metabolism	Metabolism	Amino acid metabolism
ko00360	24	902	81075	925	0.000148437	TraesCS1B01G300500,TraesCS1D01G289700,TraesCS1A01G291100,TraesCS1D01G086700,TraesCS1B01G102700,TraesCS1A01G085600,TraesCS4D01G232700,TraesCS4B01G231400,TraesCS5B01G234400,TraesCS1A01G357200,TraesCS4A01G075600,TraesCS6A01G085300,TraesCS5A01G236100,TraesCS5D01G243100,TraesCS2A01G347900,TraesCS2D01G346200,TraesCS3D01G108700,TraesCS5D01G301100,TraesCS2A01G076600,TraesCSU01G008400,TraesCS6B01G116700,T…	24	Phenylalanine metabolism	Metabolism	Amino acid metabolism
ko04122	12	291	81075	925	0.000153857	TraesCS4D01G232700,TraesCS4B01G231400,TraesCS5B01G234400,TraesCS4A01G075600,TraesCS5A01G236100,TraesCS5D01G243100,TraesCS7B01G467800,TraesCS7B01G414600,TraesCS7A01G545100,TraesCS6B01G011500,TraesCS7D01G531400,TraesCS6D01G008400 ,	12	Sulfur relay system	Genetic Information Processing	Folding, sorting and degradation
ko00300	16	537	81075	925	0.000551591	TraesCS1B01G300500,TraesCS1D01G289700,TraesCS1A01G291100,TraesCS1D01G086700,TraesCS1B01G102700,TraesCS1A01G085600,TraesCS5B01G234400,TraesCS5A01G236100,TraesCS5D01G243100,TraesCS5A01G398300,TraesCS3D01G108700,TraesCS4D01G066200,TraesCS4B01G067300,TraesCS7D01G057200,TraesCS4B01G058200,TraesCS5D01G310200 ,	16	Lysine biosynthesis	Metabolism	Amino acid metabolism
ko00410	22	922	81075	925	0.00114159	TraesCS3B01G299800,TraesCS7D01G299500,TraesCS3A01G266300,TraesCS7B01G204400,TraesCS2D01G549200,TraesCS4D01G232700,TraesCS4B01G231400,TraesCS7A01G304000,TraesCS1A01G357200,TraesCS4A01G075600,TraesCS1D01G361400,TraesCS2A01G548100,TraesCS2A01G347900,TraesCS2D01G346200,TraesCS4A01G313200,TraesCS5B01G566700,TraesCS7D01G538800,TraesCS7B01G317500,TraesCS1B01G085100,TraesCS7A01G166700,TraesCS3B01G149600,…	22	beta-Alanine metabolism	Metabolism	Metabolism of other amino acids
ko00500	28	1293	81075	925	0.00115093	TraesCS5D01G399100,TraesCS1A01G422900,TraesCS5D01G210000,TraesCS6D01G230500,TraesCSU01G036600,TraesCS5B01G202200,TraesCS4B01G393500,TraesCS5A01G389100,TraesCS3D01G286900,TraesCS5A01G190000,TraesCS5A01G203500,TraesCS2D01G594400,TraesCS6B01G276300,TraesCS2D01G168100,TraesCS2A01G161100,TraesCS5B01G193100,TraesCS2B01G187100,TraesCS3B01G321600,TraesCS4B01G104500,TraesCS2B01G187000,TraesCS4A01G056300,T…	28	Starch and sucrose metabolism	Metabolism	Carbohydrate metabolism
ko00400	33	1695	81075	925	0.00246864	TraesCS1B01G300500,TraesCS1D01G289700,TraesCS1A01G291100,TraesCS1D01G086700,TraesCS1B01G102700,TraesCS3B01G299800,TraesCS1A01G085600,TraesCS3A01G266300,TraesCS4D01G232700,TraesCS4B01G231400,TraesCS5B01G234400,TraesCS4D01G103300,TraesCS4A01G075600,TraesCS5A01G236100,TraesCS5D01G243100,TraesCS7A01G423600,TraesCS2A01G347900,TraesCS5A01G460000,TraesCS5D01G471100,TraesCS2D01G346200,TraesCS3D01G108700,…	33	Phenylalanine, tyrosine and tryptophan biosynthesis	Metabolism	Amino acid metabolism
ko00040	24	1132	81075	925	0.00325124	TraesCS1D01G376300,TraesCS4A01G202200,TraesCS4B01G106400,TraesCS4D01G103300,TraesCS4A01G074800,TraesCS4D01G232200,TraesCS2A01G347900,TraesCS2D01G346200,TraesCS3A01G325500,TraesCS4A01G313200,TraesCS2B01G023500,TraesCS5B01G566700,TraesCS1A01G370100,TraesCS7B01G317500,TraesCS3D01G352400,TraesCS6D01G069700,TraesCS1B01G389200,TraesCS2D01G409900,TraesCS4B01G243400,TraesCS2B01G295100,TraesCS7A01G054300,…	24	Pentose and glucuronate interconversions	Metabolism	Carbohydrate metabolism
ko00330	27	1369	81075	925	0.00491776	TraesCS3B01G299800,TraesCS7D01G299500,TraesCS3A01G266300,TraesCS7B01G204400,TraesCS2D01G549200,TraesCS7A01G304000,TraesCS5B01G234400,TraesCS6A01G085300,TraesCS5A01G236100,TraesCS5D01G460700,TraesCS5D01G243100,TraesCS2A01G548100,TraesCS2A01G347900,TraesCS2D01G346200,TraesCS3D01G108700,TraesCS5D01G301100,TraesCS2A01G076600,TraesCS4A01G313200,TraesCSU01G008400,TraesCS6B01G116700,TraesCS5B01G566700,T…	27	Arginine and proline metabolism	Metabolism	Amino acid metabolism
ko00520	64	4036	81075	925	0.00556707	TraesCS1B01G300500,TraesCS6A01G326200,TraesCS6D01G306000,TraesCS1D01G289700,TraesCS5D01G431300,TraesCS1A01G291100,TraesCS2A01G058100,TraesCS5A01G423000,TraesCS6B01G356800,TraesCS5D01G399100,TraesCS4A01G173800,TraesCS3A01G376200,TraesCS5B01G223900,TraesCS1B01G064600,TraesCS1D01G423800,TraesCS2D01G057000,TraesCS6A01G071900,TraesCS1D01G347400,TraesCS4B01G143500,TraesCS5A01G389100,TraesCS3D01G286900,…	64	Amino sugar and nucleotide sugar metabolism	Metabolism	Carbohydrate metabolism
ko00640	20	979	81075	925	0.00995063	TraesCS3B01G299800,TraesCS7D01G299500,TraesCS3A01G266300,TraesCS7B01G204400,TraesCS2D01G549200,TraesCS7A01G304000,TraesCS1A01G357200,TraesCS6A01G085300,TraesCS1D01G361400,TraesCSU01G127700,TraesCS1D01G351500,TraesCS2A01G548100,TraesCS2A01G347900,TraesCS2D01G346200,TraesCS5A01G549900,TraesCS2A01G076600,TraesCS6B01G116700,TraesCS7B01G317500,TraesCS1B01G085100,TraesCS3B01G149600 ,	20	Propanoate metabolism	Metabolism	Carbohydrate metabolism
ko00020	19	953	81075	925	0.0148315	TraesCS3B01G299800,TraesCS7D01G299500,TraesCS3A01G266300,TraesCS7B01G204400,TraesCS2D01G549200,TraesCS5D01G085500,TraesCS7A01G304000,TraesCS6A01G085300,TraesCSU01G127700,TraesCS1D01G351500,TraesCS2A01G548100,TraesCS2A01G347900,TraesCS2D01G346200,TraesCS5A01G549900,TraesCS2A01G076600,TraesCS6B01G116700,TraesCS7B01G317500,TraesCS3B01G081800,TraesCS3B01G149600 ,	19	Citrate cycle (TCA cycle)	Metabolism	Carbohydrate metabolism
ko00564	42	2645	81075	925	0.0214304	TraesCS5B01G099700,TraesCS5A01G093600,TraesCS5D01G105900,TraesCS2D01G549200,TraesCS4D01G232700,TraesCS4B01G231400,TraesCS5A01G262400,TraesCS4A01G075600,TraesCS5D01G270000,TraesCS5B01G260800,TraesCS2B01G561400,TraesCS2A01G548100,TraesCS5A01G153400,TraesCS3D01G332200,TraesCS5D01G158700,TraesCS3B01G370300,TraesCS2D01G356300,TraesCS2A01G347900,TraesCS1B01G256500,TraesCS5B01G152400,TraesCS2D01G346200,…	42	Glycerophospholipid metabolism	Metabolism	Lipid metabolism
ko00960	16	868	81075	925	0.0436023	TraesCS1B01G300500,TraesCS1D01G289700,TraesCS1A01G291100,TraesCS1D01G086700,TraesCS1B01G102700,TraesCS1A01G085600,TraesCS4D01G232700,TraesCS4B01G231400,TraesCS5B01G234400,TraesCS4A01G075600,TraesCS5A01G236100,TraesCS5D01G243100,TraesCS3D01G108700,TraesCS5D01G301100,TraesCS1A01G039800,TraesCS4B01G058200 ,	16	Tropane, piperidine and pyridine alkaloid biosynthesis	Metabolism	Biosynthesis of other secondary metabolites

## Sheet: co_up_kegg
Table S2. KEGG annotation of all DEGs in roots and shoots
KEGG annotation of all co-up-regulated DEGs in roots and shoots.
KO	Deg_num	Bg_num	Bg_all	Deg_all	Pvalue	Gene	Count	Description	level_1	level_2
ko00520	10	4036	81075	66	0.001515	TraesCS1A01G203700,TraesCS3A01G376200,TraesCS4A01G173800,TraesCS4A01G194800,TraesCS4B01G120400,TraesCS4B01G143500,TraesCS4D01G118500,TraesCS5A01G389100,TraesCS5D01G399100,TraesCS6A01G326200 ,	10	Amino sugar and nucleotide sugar metabolism	Metabolism	Carbohydrate metabolism
ko00500	5	1293	81075	66	0.00409782	TraesCS2D01G293200,TraesCS5A01G389100,TraesCS5D01G399100,TraesCS6B01G276300,TraesCS6D01G230500 ,	5	Starch and sucrose metabolism	Metabolism	Carbohydrate metabolism
ko00591	2	208	81075	66	0.0126146	TraesCS2B01G555400,TraesCS5D01G388700 ,	2	Linoleic acid metabolism	Metabolism	Lipid metabolism
ko00999	4	1419	81075	66	0.0286347	TraesCS2B01G023500,TraesCS5A01G389100,TraesCS5D01G399100,TraesCS6D01G359300 ,	4	Biosynthesis of various plant secondary metabolites	Metabolism	Biosynthesis of other secondary metabolites

## Sheet: co_down_kegg
Table S2. KEGG annotation of all DEGs in roots and shoots
KEGG annotation of all co-down-regulated DEGs in roots and shoots.
KO	Deg_num	Bg_num	Bg_all	Deg_all	Pvalue	Gene	Count	Description	level_1	level_2
ko00910	4	696	81075	52	0.00105151	TraesCS4A01G042000,TraesCS7A01G428500,TraesCS7B01G328700,TraesCS7D01G420900 ,	4	Nitrogen metabolism	Metabolism	Energy metabolism

## Sheet: root_up&shoot_down_kegg
Table S2. KEGG annotation of all DEGs in roots and shoots
KEGG annotation of up-regulated DEGs in roots and down-regulated DEGs in shoots.
KO	Deg_num	Bg_num	Bg_all	Deg_all	Pvalue	Gene	Count	Description	level_1	level_2
ko00940	40	4049	81075	268	7.1943e-10	TraesCS3D01G540200,TraesCS4B01G291900,TraesCS5A01G381100,TraesCS2D01G027100,TraesCS7D01G404900,TraesCS3A01G534900,TraesCS7B01G310900,TraesCS3B01G612000,TraesCS4D01G341000,TraesCS2A01G429000,TraesCS3B01G004500,TraesCS5D01G364600,TraesCS4A01G239900,TraesCS1D01G080900,TraesCS1B01G096900,TraesCS2D01G426800,TraesCS5B01G209200,TraesCS7D01G511200,TraesCS2B01G057100,TraesCS1B01G098800,TraesCS2D01G043500,…	40	Phenylpropanoid biosynthesis	Metabolism	Biosynthesis of other secondary metabolites
ko00073	27	2503	81075	268	9.4804e-08	TraesCS5A01G381100,TraesCS2D01G027100,TraesCS7D01G404900,TraesCS7B01G310900,TraesCS2A01G429000,TraesCS2D01G426800,TraesCS4D01G241500,TraesCS5B01G209200,TraesCS7D01G511200,TraesCS2B01G057100,TraesCS1B01G098800,TraesCS2D01G043500,TraesCS2A01G191600,TraesCS2D01G195800,TraesCS2D01G195900,TraesCS1D01G082800,TraesCS2A01G044900,TraesCS2B01G215100,TraesCS7D01G520200,TraesCS3B01G139100,TraesCS2B01G031200,…	27	Cutin, suberine and wax biosynthesis	Metabolism	Lipid metabolism
ko00941	32	3393	81075	268	1.22199e-07	TraesCS5A01G381100,TraesCS2D01G027100,TraesCS7D01G404900,TraesCS7B01G310900,TraesCS2A01G429000,TraesCS3B01G004500,TraesCS3B01G444500,TraesCS2D01G426800,TraesCS5B01G209200,TraesCS7D01G511200,TraesCS2B01G057100,TraesCS1B01G098800,TraesCS2D01G043500,TraesCS2A01G191600,TraesCS6A01G073300,TraesCS5A01G146900,TraesCS2D01G195800,TraesCS2D01G195900,TraesCS2B01G309000,TraesCS1D01G082800,TraesCS2A01G044900,…	32	Flavonoid biosynthesis	Metabolism	Biosynthesis of other secondary metabolites
ko00945	23	2394	81075	268	5.9746e-06	TraesCS5A01G381100,TraesCS2D01G027100,TraesCS7D01G404900,TraesCS7B01G310900,TraesCS2A01G429000,TraesCS2D01G426800,TraesCS5B01G209200,TraesCS7D01G511200,TraesCS2B01G057100,TraesCS1B01G098800,TraesCS2D01G043500,TraesCS2A01G191600,TraesCS6A01G073300,TraesCS2D01G195800,TraesCS2D01G195900,TraesCS1D01G082800,TraesCS2A01G044900,TraesCS2B01G215100,TraesCS7D01G520200,TraesCS3B01G139100,TraesCS2B01G031200,…	23	Stilbenoid, diarylheptanoid and gingerol biosynthesis	Metabolism	Biosynthesis of other secondary metabolites
ko02010	11	700	81075	268	2.59911e-05	TraesCS1D01G052000,TraesCS1A01G049600,TraesCS3B01G291100,TraesCS1B01G066000,TraesCS4A01G103400,TraesCS7B01G271600,TraesCS4D01G201700,TraesCS3B01G141700,TraesCS4B01G200600,TraesCS3A01G258400,TraesCS7B01G000200 ,	11	ABC transporters	Environmental Information Processing	Membrane transport
ko00561	22	2537	81075	268	4.46378e-05	TraesCS7B01G145100,TraesCS5B01G295000,TraesCS3B01G354100,TraesCS3D01G471200,TraesCS3D01G155000,TraesCS5B01G144300,TraesCS7D01G036600,TraesCS3B01G258500,TraesCS7A01G236500,TraesCS4A01G103400,TraesCS2A01G173400,TraesCS3B01G173200,TraesCS4D01G292800,TraesCS1A01G189200,TraesCS4D01G201700,TraesCS3B01G141700,TraesCS3A01G146100,TraesCS4B01G200600,TraesCS6A01G273600,TraesCS1D01G187200,TraesCS7B01G000200,…	22	Glycerolipid metabolism	Metabolism	Lipid metabolism
ko00240	15	1431	81075	268	0.000100639	TraesCS1D01G052000,TraesCS1A01G049600,TraesCS7D01G100000,TraesCS7D01G428000,TraesCS1B01G066000,TraesCS4A01G103400,TraesCS1D01G403800,TraesCS7A01G438100,TraesCS7B01G337100,TraesCS7B01G271600,TraesCS4D01G201700,TraesCS3B01G141700,TraesCS1A01G395800,TraesCS4B01G200600,TraesCS7B01G000200 ,	15	Pyrimidine metabolism	Metabolism	Nucleotide metabolism
ko00500	13	1293	81075	268	0.000429495	TraesCS3B01G529700,TraesCS7B01G145100,TraesCS5B01G295000,TraesCS4A01G248200,TraesCS3A01G483000,TraesCS6A01G122100,TraesCS4D01G065600,TraesCS6B01G150300,TraesCS7D01G036600,TraesCS3D01G477700,TraesCS6D01G112100,TraesCS3B01G530000,TraesCS6A01G048200 ,	13	Starch and sucrose metabolism	Metabolism	Carbohydrate metabolism
ko00920	11	1120	81075	268	0.00140845	TraesCS1D01G052000,TraesCS1A01G049600,TraesCS3B01G291100,TraesCS1B01G066000,TraesCS4A01G103400,TraesCS7B01G055200,TraesCS4D01G201700,TraesCS1A01G134000,TraesCS4B01G200600,TraesCS3A01G258400,TraesCS7B01G000200 ,	11	Sulfur metabolism	Metabolism	Energy metabolism
ko00230	18	2515	81075	268	0.00196762	TraesCS1D01G052000,TraesCS1A01G049600,TraesCS7D01G100000,TraesCS3B01G291100,TraesCS7D01G428000,TraesCS1B01G066000,TraesCS7D01G498300,TraesCS4A01G103400,TraesCS1D01G403800,TraesCS7A01G438100,TraesCS7B01G337100,TraesCS7B01G271600,TraesCS4D01G201700,TraesCS3B01G141700,TraesCS1A01G395800,TraesCS4B01G200600,TraesCS3A01G258400,TraesCS7B01G000200 ,	18	Purine metabolism	Metabolism	Nucleotide metabolism
ko00905	13	1602	81075	268	0.00288608	TraesCS5A01G381100,TraesCS2D01G027100,TraesCS7D01G404900,TraesCS7B01G310900,TraesCS5B01G209200,TraesCS7D01G511200,TraesCS2B01G057100,TraesCS2D01G043500,TraesCS2A01G044900,TraesCS7D01G520200,TraesCS4B01G197000,TraesCS2B01G031200,TraesCS1D01G158400 ,	13	Brassinosteroid biosynthesis	Metabolism	Metabolism of terpenoids and polyketides
ko00130	20	3117	81075	268	0.00391086	TraesCS4B01G291900,TraesCS5A01G381100,TraesCS2D01G027100,TraesCS7D01G404900,TraesCS7B01G310900,TraesCS3B01G354100,TraesCS5B01G209200,TraesCS7D01G511200,TraesCS2B01G057100,TraesCS2D01G043500,TraesCS3D01G471200,TraesCS2A01G044900,TraesCS3B01G258500,TraesCS7D01G520200,TraesCS1D01G256400,TraesCS2B01G031200,TraesCS1D01G158400,TraesCS4B01G349500,TraesCS4D01G292800,TraesCS6A01G273600 ,	20	Ubiquinone and other terpenoid-quinone biosynthesis	Metabolism	Metabolism of cofactors and vitamins
ko00730	11	1291	81075	268	0.00415187	TraesCS1D01G052000,TraesCS1A01G049600,TraesCS3B01G291100,TraesCS1B01G066000,TraesCS4A01G103400,TraesCS7B01G271600,TraesCS4D01G201700,TraesCS3B01G141700,TraesCS4B01G200600,TraesCS3A01G258400,TraesCS7B01G000200 ,	11	Thiamine metabolism	Metabolism	Metabolism of cofactors and vitamins
ko00480	13	1698	81075	268	0.00467832	TraesCS7D01G431600,TraesCSU01G047800,TraesCS2D01G579500,TraesCS5D01G364600,TraesCS2D01G503200,TraesCS1D01G080900,TraesCS1B01G096900,TraesCS7B01G353100,TraesCS1A01G079400,TraesCS1A01G078900,TraesCS7A01G339600,TraesCS4A01G454800,TraesCS7B01G341300 ,	13	Glutathione metabolism	Metabolism	Metabolism of other amino acids
ko00943	12	1551	81075	268	0.00596602	TraesCS5A01G381100,TraesCS2D01G027100,TraesCS7D01G404900,TraesCS7B01G310900,TraesCS5B01G209200,TraesCS7D01G511200,TraesCS2B01G057100,TraesCS2D01G043500,TraesCS2A01G044900,TraesCS7D01G520200,TraesCS2B01G031200,TraesCS1D01G158400 ,	12	Isoflavonoid biosynthesis	Metabolism	Biosynthesis of other secondary metabolites
ko00966	12	1582	81075	268	0.0069293	TraesCS5A01G381100,TraesCS2D01G027100,TraesCS7D01G404900,TraesCS7B01G310900,TraesCS5B01G209200,TraesCS7D01G511200,TraesCS2B01G057100,TraesCS2D01G043500,TraesCS2A01G044900,TraesCS7D01G520200,TraesCS2B01G031200,TraesCS1D01G158400 ,	12	Glucosinolate biosynthesis	Metabolism	Biosynthesis of other secondary metabolites
ko00330	10	1369	81075	268	0.0166233	TraesCSU01G047800,TraesCS3B01G354100,TraesCS3D01G471200,TraesCS3B01G258500,TraesCS2A01G173400,TraesCS4D01G292800,TraesCS3A01G095100,TraesCS1A01G189200,TraesCS6A01G273600,TraesCS1D01G187200 ,	10	Arginine and proline metabolism	Metabolism	Amino acid metabolism
ko00904	14	2250	81075	268	0.0185543	TraesCS5A01G381100,TraesCS2D01G027100,TraesCS7D01G404900,TraesCS7B01G310900,TraesCS3B01G444500,TraesCS5B01G209200,TraesCS7D01G511200,TraesCS2B01G057100,TraesCS2D01G043500,TraesCS2A01G044900,TraesCS7D01G520200,TraesCS2B01G031200,TraesCS3B01G520100,TraesCS1D01G158400 ,	14	Diterpenoid biosynthesis	Metabolism	Metabolism of terpenoids and polyketides
ko00030	8	1023	81075	268	0.0214629	TraesCS1D01G052000,TraesCS1A01G049600,TraesCS1B01G066000,TraesCS4A01G103400,TraesCS7B01G271600,TraesCS4D01G201700,TraesCS4B01G200600,TraesCS7B01G000200 ,	8	Pentose phosphate pathway	Metabolism	Carbohydrate metabolism
ko00592	13	2100	81075	268	0.0236409	TraesCS5A01G381100,TraesCS2D01G027100,TraesCS7D01G404900,TraesCS7B01G310900,TraesCS5B01G209200,TraesCS7D01G511200,TraesCS2B01G057100,TraesCS2D01G043500,TraesCS4D01G217600,TraesCS4B01G217300,TraesCS6B01G201600,TraesCS2A01G044900,TraesCS2B01G031200 ,	13	alpha-Linolenic acid metabolism	Metabolism	Lipid metabolism
ko00071	14	2327	81075	268	0.023869	TraesCS5A01G381100,TraesCS2D01G027100,TraesCS7D01G404900,TraesCS7B01G310900,TraesCS5B01G209200,TraesCS7D01G511200,TraesCS2B01G057100,TraesCS2D01G043500,TraesCS6A01G073300,TraesCS6B01G201600,TraesCS2A01G044900,TraesCS7D01G520200,TraesCS2B01G031200,TraesCS1D01G158400 ,	14	Fatty acid degradation	Metabolism	Lipid metabolism
ko00053	15	2573	81075	268	0.0252481	TraesCS3B01G004500,TraesCS2D01G579500,TraesCS5D01G364600,TraesCS2D01G503200,TraesCS1D01G080900,TraesCS1B01G096900,TraesCS7B01G353100,TraesCS1A01G079400,TraesCS3D01G341600,TraesCS3B01G379900,TraesCS1A01G078900,TraesCS7A01G339600,TraesCS2A01G088300,TraesCS4A01G454800,TraesCS7A01G089400 ,	15	Ascorbate and aldarate metabolism	Metabolism	Carbohydrate metabolism
ko00908	18	3313	81075	268	0.0279792	TraesCS5A01G381100,TraesCS2D01G027100,TraesCS1D01G052000,TraesCS7D01G404900,TraesCS1A01G049600,TraesCS7B01G310900,TraesCS5B01G209200,TraesCS7D01G511200,TraesCS2B01G057100,TraesCS2D01G043500,TraesCS1B01G066000,TraesCS2A01G044900,TraesCS7D01G520200,TraesCS4A01G103400,TraesCS2B01G031200,TraesCS1D01G158400,TraesCS4D01G201700,TraesCS4B01G200600 ,	18	Zeatin biosynthesis	Metabolism	Metabolism of terpenoids and polyketides
ko00565	6	766	81075	268	0.0431121	TraesCS4D01G217600,TraesCS3D01G155000,TraesCS4B01G217300,TraesCS3B01G173200,TraesCS1A01G134000,TraesCS3A01G146100 ,	6	Ether lipid metabolism	Metabolism	Lipid metabolism
