# Supplementary material for: Transcriptome Profiling Reveals the Gene Network Responding to Low Nitrogen Stress in Wheat
Source: Plants (Basel). 2024 Jan 26;13(3):371. doi: 10.3390/plants13030371 (PMC10856819; doi:10.3390/plants13030371)
Supplement: Supplementary file 1 [file plants-13-00371-s001.zip › Table S3.xlsx]

## Sheet: shoot_TF
Table S3. Distribution of differentially expressed transcription factors (TFs) and protein kinases (PKs) family genes in roots and shoots
Differentially expressed TFs in shoots.
Gene_name	Log2FoldChange	Pvalue	TF_family
TraesCS2D01G148600	-3.6773	0.0265446	CSD
TraesCS4D01G123300	-3.28402	8.77e-06	MYB
TraesCS2B01G303600	-3.09463	0.000145357	Tify
TraesCS5A01G142500	-2.93347	1.1e-11	MYB
TraesCS4B01G129100	-2.93109	1.19e-13	MYB
TraesCS5D01G149600	-2.8104	4.24e-07	MYB
TraesCS5B01G141200	-2.62661	7.36e-09	MYB
TraesCS6D01G309600	-2.43803	8.89e-08	AP2/ERF-ERF
TraesCS5A01G515500	-2.36071	1.2e-09	MADS-MIKC
TraesCS5D01G382600	-2.34752	0.00296049	WRKY
TraesCS3A01G489500	-2.30934	0.00853188	bHLH
TraesCS2A01G547800	-2.24503	4.03e-07	B3-ARF
TraesCS3D01G495400	-2.1418	0.00414313	bHLH
TraesCS4A01G189700	-2.13181	6.89e-07	MYB
TraesCS4B01G323300	-2.12157	0.0249575	MYB
TraesCS3B01G397100	-2.11966	3.75e-05	MYB
TraesCS6D01G162900	-2.09857	1e-07	MYB
TraesCS7A01G304500	-2.0598	0.00065755	MYB
TraesCS6A01G173800	-2.02366	7.23e-06	MYB
TraesCS6B01G361400	-1.91031	1.44e-06	AP2/ERF-ERF
TraesCS4B01G397300	-1.9019	1.45e-05	bHLH
TraesCS6A01G330500	-1.88951	1.91e-05	AP2/ERF-ERF
TraesCS2D01G193400	-1.82289	0.00190491	LOB
TraesCS5A01G079100	-1.77802	8.07e-06	MYB
TraesCS3A01G207300	-1.74827	5.88e-05	bHLH
TraesCS1A01G396400	-1.73203	1.43e-10	B3-ARF
TraesCS3D01G009200	-1.7233	0.000690998	bHLH
TraesCS2A01G271700	-1.70552	1.71e-08	bHLH
TraesCS5A01G515000	-1.69494	0.00031334	HB-KNOX
TraesCS2A01G286700	-1.69049	0.000362879	Tify
TraesCS6A01G373500	-1.68911	0.00120516	bHLH
TraesCS4D01G341000	-1.68071	1.6e-10	HB-KNOX
TraesCS7A01G281000	-1.65395	0.00291921	PLATZ
TraesCS1B01G270400	-1.65264	0.00542818	LOB
TraesCS5A01G306200	-1.64908	0.0172471	bHLH
TraesCS6A01G360300	-1.61225	0.00138649	AP2/ERF-ERF
TraesCS3A01G000400	-1.59872	1.26e-05	bHLH
TraesCSU01G029700	-1.58586	2.79e-15	Trihelix
TraesCS2B01G135600	-1.57256	0.00185077	GARP-G2-like
TraesCS2B01G289900	-1.56122	5.03e-09	bHLH
TraesCS6A01G319600	-1.54574	0.0107658	AP2/ERF-ERF
TraesCS3D01G008900	-1.54335	0.00254353	bHLH
TraesCS5D01G244000	-1.51582	1.79e-05	bHLH
TraesCS5D01G093100	-1.49215	4.62e-05	MYB
TraesCS7A01G165700	-1.4787	0.00509778	MYB
TraesCS3B01G002500	-1.47492	0.0196516	bHLH
TraesCS3A01G000600	-1.45162	2.76e-05	bHLH
TraesCS3B01G233700	-1.44683	0.00136629	bHLH
TraesCS5A01G225600	-1.4414	0.00832728	WRKY
TraesCS5A01G212800	-1.43672	7.77e-07	Tify
TraesCS1D01G404400	-1.4284	2.24e-09	B3-ARF
TraesCS5A01G310000	-1.38438	0.016392	AP2/ERF-ERF
TraesCS2D01G548900	-1.38143	6.51e-05	B3-ARF
TraesCS1B01G193800	-1.37652	0.00262242	bZIP
TraesCS1A01G370400	-1.37402	0.0070887	AP2/ERF-ERF
TraesCS4A01G395700	-1.34225	1.02e-10	Whirly
TraesCS1A01G220000	-1.33757	0.00366761	AP2/ERF-ERF
TraesCS1D01G127700	-1.33559	0.00788386	MADS-MIKC
TraesCS3D01G245500	-1.33488	7.24e-07	NAC
TraesCS7B01G108500	-1.31073	0.0163479	Tify
TraesCS2B01G293300	-1.30843	1.44e-05	bHLH
TraesCS7D01G204500	-1.29946	0.000344475	Tify
TraesCS7D01G170900	-1.2969	0.00760048	bHLH
TraesCS2B01G578500	-1.29048	0.000267192	B3-ARF
TraesCS4B01G396900	-1.27934	9.38e-09	Trihelix
TraesCS3A01G245900	-1.26504	0.000110316	NAC
TraesCS1D01G371700	-1.26384	0.00542029	MYB
TraesCS7A01G263700	-1.25992	0.00153747	bHLH
TraesCS3D01G339100	-1.25762	0.00130135	OFP
TraesCS7A01G095300	-1.25219	3.88e-11	Whirly
TraesCS2D01G324700	-1.24688	0.0013972	NAC
TraesCS3A01G000700	-1.23071	0.00721062	bHLH
TraesCS2D01G008400	-1.2272	0.00418099	LOB
TraesCS5A01G558200	-1.21014	2.16e-07	Trihelix
TraesCS2D01G270300	-1.19989	3.07e-05	bHLH
TraesCS6D01G298200	-1.19168	0.0112632	MYB
TraesCS7A01G201600	-1.17797	0.0103201	Tify
TraesCS3B01G273600	-1.17574	0.000353463	NAC
TraesCS5B01G047200	-1.17342	0.00152707	HB-HD-ZIP
TraesCS5A01G237500	-1.16761	1.09e-05	bHLH
TraesCS4B01G056600	-1.16759	0.020709	bHLH
TraesCS1A01G370600	-1.16262	0.00283474	AP2/ERF-ERF
TraesCS1B01G233300	-1.15855	0.0285781	AP2/ERF-ERF
TraesCS3A01G343600	-1.15394	0.00959254	WRKY
TraesCS2A01G275600	-1.14403	0.0091265	bHLH
TraesCS2B01G415000	-1.1402	0.000932403	OFP
TraesCS5A01G558500	-1.13603	0.00520873	bHLH
TraesCS5A01G514700	-1.13505	0.000678962	HB-BELL
TraesCS5D01G326600	-1.13188	0.0330576	MYB
TraesCS2D01G285300	-1.13174	0.0090821	Tify
TraesCS4B01G346100	-1.13108	3.28e-05	HB-KNOX
TraesCS5D01G081000	-1.1276	1.03e-05	GARP-G2-like
TraesCS5D01G052300	-1.12004	0.000414815	HB-HD-ZIP
TraesCS7D01G204700	-1.11885	0.0245124	Tify
TraesCS6B01G398500	-1.11684	0.00185121	DBP
TraesCS7D01G091500	-1.11185	2.99e-07	Whirly
TraesCS6B01G350400	-1.10937	0.0140565	AP2/ERF-ERF
TraesCS1D01G259900	-1.09862	0.0288718	LOB
TraesCS4B01G214400	-1.09794	0.0105659	C2H2
TraesCS3A01G345100	-1.09283	0.0120527	OFP
TraesCS7D01G279600	-1.0889	0.0415054	PLATZ
TraesCS6B01G411300	-1.08747	0.0137587	bHLH
TraesCS5D01G219300	-1.08722	5.71e-05	Tify
TraesCS1B01G203300	-1.08573	4.71e-10	Trihelix
TraesCS1A01G268800	-1.07679	0.0231007	MYB
TraesCS1D01G376500	-1.06721	0.00617103	AP2/ERF-ERF
TraesCS6A01G235100	-1.06526	0.00150197	AP2/ERF-ERF
TraesCS6B01G201700	-1.05955	0.0119917	MYB
TraesCS5A01G159600	-1.05802	7.15e-07	MYB
TraesCS7B01G107900	-1.05076	0.00718916	Tify
TraesCS2B01G277300	-1.04965	2.32e-05	GARP-G2-like
TraesCS6D01G314600	-1.04484	0.00165067	C2H2
TraesCS7D01G161900	-1.04236	0.00405015	B3-ARF
TraesCS3A01G375500	-1.03201	0.00554807	MYB
TraesCS1B01G424700	-1.02277	0.000240792	B3-ARF
TraesCS1A01G083000	-1.01999	0.00209858	bHLH
TraesCS6B01G292500	-1.01948	0.0140997	MYB
TraesCS1D01G376800	-1.00432	0.0374354	AP2/ERF-ERF
TraesCS2B01G060000	1.00245	0.0104405	FAR1
TraesCS2A01G566400	1.00609	0.0309195	NAC
TraesCS3B01G535100	1.00908	0.00428607	GRAS
TraesCS2B01G187500	1.01222	0.00146127	WRKY
TraesCS1D01G257400	1.01257	5.14e-07	bZIP
TraesCS6A01G404600	1.01276	4.2e-05	C2H2
TraesCS1A01G264300	1.02263	0.00936794	MADS-MIKC
TraesCS7B01G372100	1.02431	0.0463413	GARP-G2-like
TraesCS4B01G143700	1.02576	8.46e-05	MYB
TraesCS2D01G437600	1.02608	0.000204974	GARP-G2-like
TraesCS3B01G064900	1.03836	0.00932271	AP2/ERF-RAV
TraesCS5D01G285500	1.04277	0.0273976	MYB-related
TraesCS3A01G367600	1.04385	2.83e-05	MYB-related
TraesCS4B01G002000	1.04945	0.0248495	AP2/ERF-ERF
TraesCS5B01G235600	1.05354	0.0035738	bZIP
TraesCS7B01G465400	1.05952	0.0443222	bHLH
TraesCS3B01G201900	1.06099	0.0187781	C3H
TraesCS3D01G360500	1.07039	0.000102719	MYB-related
TraesCS3A01G487500	1.07063	0.00325926	GRAS
TraesCS5B01G151800	1.0766	0.00355745	GARP-G2-like
TraesCS1B01G308200	1.0776	5.75e-06	WRKY
TraesCS5A01G533900	1.08064	0.000563951	bHLH
TraesCS5B01G556300	1.08255	0.00108477	MYB
TraesCS7A01G488600	1.09045	1.46e-05	bZIP
TraesCS6A01G261100	1.09106	6.24e-07	MYB-related
TraesCS1D01G363300	1.09515	0.00647936	WRKY
TraesCS7B01G296800	1.09527	7.94e-06	PLATZ
TraesCS7D01G220300	1.09705	5.42e-06	C2C2-CO-like
TraesCS4A01G173300	1.09928	3.31e-06	MYB
TraesCS3A01G200300	1.10847	0.0390511	MYB
TraesCS1B01G374900	1.10943	0.00102848	WRKY
TraesCS6A01G125700	1.11017	0.00101609	AP2/ERF-AP2
TraesCS2A01G161500	1.11633	6.01e-05	WRKY
TraesCS4D01G142300	1.11847	4.2e-05	MYB
TraesCS3A01G339600	1.11897	0.000165042	NAC
TraesCS2A01G102000	1.12204	0.00237412	NAC
TraesCS7B01G377500	1.1287	0.0202484	NF-YC
TraesCS3A01G142900	1.13533	0.017296	bHLH
TraesCS2D01G290500	1.13813	0.000106351	S1Fa-like
TraesCS2B01G592600	1.14553	5.69e-05	C2C2-Dof
TraesCS2B01G309100	1.15329	0.000182988	S1Fa-like
TraesCS2A01G366100	1.15458	0.000905216	DBB
TraesCS6B01G215200	1.15841	0.00738852	bHLH
TraesCS2A01G101100	1.16078	0.00198447	NAC
TraesCS5A01G278300	1.17372	0.0402699	MYB-related
TraesCS2A01G101900	1.17928	6.06e-07	NAC
TraesCS4A01G322200	1.1922	0.00298167	MYB
TraesCS5D01G552200	1.19783	0.00175081	MYB
TraesCS4D01G178400	1.20408	0.00626258	WRKY
TraesCS2A01G456600	1.21029	0.00209087	MYB-related
TraesCS4A01G131000	1.22321	4.77e-06	NAC
TraesCS2D01G168600	1.22423	4.83e-05	WRKY
TraesCS7D01G272400	1.22557	0.000886147	MYB
TraesCS7A01G218600	1.2353	1.25e-05	C2C2-CO-like
TraesCS7D01G519200	1.24262	0.0227678	bZIP
TraesCS7A01G272100	1.24767	3.92e-05	MYB
TraesCS5D01G317400	1.24933	0.000161655	AP2/ERF-ERF
TraesCS2A01G566300	1.25416	8.22e-05	NAC
TraesCS7D01G372700	1.26225	0.0296674	AP2/ERF-ERF
TraesCS1A01G358400	1.26751	0.0273131	WRKY
TraesCS1B01G435500	1.28372	0.0259597	MYB-related
TraesCS4A01G217800	1.29012	0.00197894	MYB
TraesCS1D01G418000	1.29099	0.00464584	WRKY
TraesCS4A01G005500	1.29387	0.000470259	AP2/ERF-ERF
TraesCS1D01G412800	1.29883	0.0012704	MYB-related
TraesCS4D01G175700	1.30617	1.58e-06	NAC
TraesCS5B01G290200	1.32727	0.0002483	NAC
TraesCS5D01G401500	1.33049	0.0120994	MADS-MIKC
TraesCS2D01G101400	1.33915	2.03e-05	NAC
TraesCS7D01G351600	1.3393	0.0103219	DBP
TraesCS2D01G387300	1.34854	0.000108706	HB-HD-ZIP
TraesCS5A01G291200	1.36043	0.000189621	NAC
TraesCS1B01G440300	1.36067	0.00742128	WRKY
TraesCS7A01G305200	1.37083	1.68e-09	NAC
TraesCS5A01G180800	1.38045	0.00531924	AP2/ERF-ERF
TraesCS1A01G298600	1.39886	1.72e-05	WRKY
TraesCS7B01G315800	1.42041	6.14e-13	GARP-G2-like
TraesCS7B01G169900	1.44409	1.03e-05	MYB
TraesCS4B01G028500	1.50283	8.69e-05	CPP
TraesCS3B01G240200	1.51004	0.00413348	WRKY
TraesCS5D01G317700	1.54256	0.000365026	AP2/ERF-ERF
TraesCS3D01G324200	1.6406	0.000250012	bZIP
TraesCS1D01G413300	1.69953	2.78e-05	MYB-related
TraesCS1A01G405400	1.72406	2.55e-06	MYB-related
TraesCS5B01G277900	1.74016	1.86e-05	MYB-related
TraesCS1A01G405300	1.74206	3.24e-05	MYB-related
TraesCS1B01G434600	1.74211	2.48e-06	MYB-related
TraesCS5B01G277700	1.74865	1.39e-06	MYB-related
TraesCS2D01G456900	1.75995	3.91e-05	MYB-related
TraesCS1A01G405100	1.78944	0.00535224	MYB-related
TraesCS2D01G536700	1.79083	0.00537771	bZIP
TraesCS4B01G299600	1.82326	7.59e-07	AP2/ERF-ERF
TraesCS4D01G141500	1.84319	0.0011096	C2H2
TraesCS1D01G413400	1.85159	1.26e-07	MYB-related
TraesCS3B01G399300	1.89319	1.17e-07	MYB-related
TraesCS5B01G278000	1.90048	6.01e-09	MYB-related
TraesCS6A01G156600	2.02483	0.000993314	PLATZ
TraesCS1D01G413100	2.04387	9.59e-10	MYB-related
TraesCS2B01G119100	2.13755	5.76e-11	NAC
TraesCS3B01G093300	2.14343	2.49e-09	NAC
TraesCS5D01G285600	2.16347	1.44e-09	MYB-related
TraesCS1A01G404800	2.24857	2.9e-10	MYB-related
TraesCS5A01G278400	2.37629	6.03e-11	MYB-related
TraesCS1B01G435400	2.39683	3.28e-08	MYB-related
TraesCS3D01G078900	2.45673	7.91e-09	NAC
TraesCS1A01G405000	2.48123	0.00021608	MYB-related
TraesCS2B01G119000	2.49823	2.97e-06	NAC
TraesCS5B01G277800	2.51328	1.42e-16	MYB-related
TraesCS5A01G278500	2.60449	0.000116744	MYB-related
TraesCS1A01G404900	2.60778	3.01e-10	MYB-related
TraesCS1B01G435100	2.64485	3.43e-06	MYB-related
TraesCS1D01G413000	2.71853	3.48e-06	MYB-related
TraesCS3A01G078400	2.76579	7.02e-10	NAC
TraesCS5D01G285400	2.83614	1.47e-07	MYB-related
TraesCS5A01G278700	2.83906	1.91e-09	MYB-related
TraesCS5D01G285300	2.86318	6.8e-09	MYB-related
TraesCS5A01G278600	2.98853	2.68e-11	MYB-related
TraesCS4B01G316800	3.1024	0.000825848	AP2/ERF-ERF
TraesCS5A01G227200	3.40838	0.0261171	zf-HD
TraesCS1B01G434700	3.50043	3.17e-22	MYB-related
TraesCS1B01G435000	3.63675	0.00122508	MYB-related
TraesCS1B01G435200	3.73395	2.25e-10	MYB-related
TraesCS1B01G434800	3.95442	1.44e-25	MYB-related

## Sheet: shoot_TF_count
Table S3. Distribution of differentially expressed transcription factors (TFs) and protein kinases (PKs) family genes in roots and shoots
Distribution of differentially expressed TF family genes in shoots.
TF_family	Count	Up_count	Down_count
MYB-related	38	38	-
MYB	33	11	22
bHLH	30	4	26
AP2/ERF-ERF	22	8	14
NAC	21	17	4
WRKY	15	12	3
Tify	10	-	10
B3-ARF	7	-	7
bZIP	7	6	1
GARP-G2-like	7	4	3
C2H2	4	2	2
LOB	4	-	4
MADS-MIKC	4	2	2
PLATZ	4	2	2
Trihelix	4	-	4
HB-HD-ZIP	3	1	2
HB-KNOX	3	-	3
OFP	3	-	3
Whirly	3	-	3
C2C2-CO-like	2	2	-
DBP	2	1	1
GRAS	2	2	-
S1Fa-like	2	2	-
AP2/ERF-AP2	1	1	-
AP2/ERF-RAV	1	1	-
C2C2-Dof	1	1	-
C3H	1	1	-
CPP	1	1	-
CSD	1	-	1
DBB	1	1	-
FAR1	1	1	-
HB-BELL	1	-	1
NF-YC	1	1	-
zf-HD	1	1	-

## Sheet: root_TF
Table S3. Distribution of differentially expressed transcription factors (TFs) and protein kinases (PKs) family genes in roots and shoots
Differentially expressed TFs in roots.
Gene_name	Log2FoldChange	Pvalue	TF_family
TraesCS4D01G354200	-4.58079	2.51e-16	LOB
TraesCS5A01G529400	-4.20885	1.92e-09	LOB
TraesCS6B01G130800	-4.1193	4.48e-38	RWP-RK
TraesCS3B01G106900	-3.94489	5.69e-77	LOB
TraesCS1B01G455000	-3.7863	0.00991541	WRKY
TraesCS4B01G361200	-3.7265	3.7e-22	LOB
TraesCS6D01G091000	-3.38282	1.9e-22	RWP-RK
TraesCS3D01G091700	-3.26596	3.36e-99	LOB
TraesCS5A01G401600	-3.18297	2.94e-146	GARP-G2-like
TraesCS3A01G489600	-3.17493	1.73e-16	bHLH
TraesCS1D01G431600	-3.11428	2.32e-07	WRKY
TraesCS2D01G517000	-3.07129	4.24e-09	bHLH
TraesCS5B01G406300	-2.9669	1.83e-79	GARP-G2-like
TraesCS3B01G550000	-2.8589	6.51e-07	bHLH
TraesCS3A01G489700	-2.79058	2.47e-122	bHLH
TraesCS5B01G315500	-2.66782	2.18e-94	AP2/ERF-ERF
TraesCS3B01G550200	-2.66609	1.62e-154	bHLH
TraesCS4B01G078800	-2.6649	9.41e-87	LOB
TraesCS5A01G314600	-2.62586	1.92e-54	AP2/ERF-ERF
TraesCS5D01G320800	-2.61852	4.73e-87	AP2/ERF-ERF
TraesCS2A01G109800	-2.60814	2.92e-16	AP2/ERF-ERF
TraesCS4A01G236200	-2.59806	9.39e-90	LOB
TraesCS2A01G116100	-2.56887	1.8e-20	GARP-G2-like
TraesCS4D01G077600	-2.55482	1.2e-121	LOB
TraesCS4B01G308300	-2.55152	4.85e-06	bHLH
TraesCS2D01G110000	-2.40282	1.56e-17	AP2/ERF-ERF
TraesCS3A01G116400	-2.3752	2.31e-83	Trihelix
TraesCS3A01G404400	-2.34138	8.28e-09	AP2/ERF-ERF
TraesCS3D01G495700	-2.30248	3.36e-88	bHLH
TraesCS5D01G411800	-2.29993	2.81e-67	GARP-G2-like
TraesCS1D01G045500	-2.28845	3.44e-08	MADS-MIKC
TraesCS3D01G118300	-2.27606	2.28e-110	Trihelix
TraesCS1D01G276100	-2.27232	2.25e-39	bZIP
TraesCS3B01G135500	-2.22348	4.09e-81	Trihelix
TraesCS2B01G543700	-2.15674	0.000103527	bHLH
TraesCS2B01G127800	-2.09621	9.91e-20	AP2/ERF-ERF
TraesCS6A01G102400	-2.07846	9.57e-29	RWP-RK
TraesCS1D01G349200	-2.02465	7.27e-08	C3H
TraesCS2B01G515800	-1.99002	1.82e-26	GARP-G2-like
TraesCS2B01G289800	-1.88734	2.2e-123	LOB
TraesCS2A01G271300	-1.86697	6.49e-119	LOB
TraesCS2B01G135600	-1.82857	4.54e-08	GARP-G2-like
TraesCS2D01G488500	-1.80305	7.21e-57	GARP-G2-like
TraesCS4A01G101000	-1.74959	7.46e-13	C2H2
TraesCS2D01G270100	-1.71661	5.64e-62	LOB
TraesCS1A01G040300	-1.71539	1.69e-57	C2H2
TraesCS3B01G371200	-1.58336	7.91e-08	NAC
TraesCS2D01G280100	-1.54206	4.78e-56	bHLH
TraesCS1D01G041600	-1.54098	1.34e-30	C2H2
TraesCS2A01G515300	-1.5111	0.00170626	bHLH
TraesCS2B01G543800	-1.46771	0.00628153	bHLH
TraesCS2B01G298600	-1.4623	4.35e-20	bHLH
TraesCS2D01G361500	-1.42347	0.000220765	NAC
TraesCS4D01G301100	-1.38813	3.39e-08	MADS-MIKC
TraesCS3A01G435000	-1.38708	0.005143	MADS-M-type
TraesCS2B01G277300	-1.36955	2.3e-40	GARP-G2-like
TraesCS5D01G258000	-1.35331	5.02e-09	bZIP
TraesCS7A01G495800	-1.30978	1.84e-05	AP2/ERF-AP2
TraesCS2D01G259200	-1.30843	1.18e-43	GARP-G2-like
TraesCS1B01G053100	-1.28263	2.55e-13	C2H2
TraesCS5B01G216900	-1.2607	2.34e-05	MYB
TraesCS2A01G281200	-1.25671	2.84e-31	bHLH
TraesCS2A01G488200	-1.2492	3.93e-40	GARP-G2-like
TraesCS3B01G470000	-1.23815	6.36e-07	MADS-M-type
TraesCS5D01G081000	-1.23761	6.17e-21	GARP-G2-like
TraesCS5D01G057300	-1.21122	0.0172434	B3
TraesCS2B01G169600	-1.14929	0.00977153	CSD
TraesCS7B01G240000	-1.14239	3.91e-05	WRKY
TraesCS1D01G041500	-1.13889	5.7e-13	C2H2
TraesCS2B01G613800	-1.13747	1.21e-28	TUB
TraesCS4A01G415400	-1.06935	0.00179087	LOB
TraesCS1B01G053200	-1.05453	2.28e-09	C2H2
TraesCS1B01G360300	-1.04119	4.94e-05	C3H
TraesCS5B01G075300	-1.04017	2.06e-12	GARP-G2-like
TraesCS5A01G057500	-1.03502	1.64e-06	bZIP
TraesCS2D01G119100	-1.02497	0.00600259	GARP-G2-like
TraesCS4D01G094400	-1.01839	7.12e-24	NAC
TraesCS1A01G276600	-1.01341	6.15e-11	bZIP
TraesCS3D01G227100	-1.00872	0.00918251	OFP
TraesCS5B01G275200	1.00572	4.93e-06	NAC
TraesCS7B01G049000	1.00624	0.000948975	GARP-ARR-B
TraesCS1D01G371800	1.00975	9.88e-05	MYB
TraesCS6D01G362900	1.01079	4.7e-13	NAC
TraesCS1D01G193800	1.01091	5.84e-06	HB-BELL
TraesCS1D01G418600	1.01186	0.00811487	WRKY
TraesCSU01G050900	1.01262	0.00313504	NF-YB
TraesCS7D01G026800	1.01281	0.0066794	MYB
TraesCS2A01G188500	1.01391	0.00248197	HB-other
TraesCS2B01G603400	1.01652	0.00227411	OFP
TraesCS7D01G161800	1.01948	9.14e-08	C2H2
TraesCS7D01G409100	1.01971	2.16e-18	GARP-G2-like
TraesCS5B01G236400	1.02483	1.16e-11	HSF
TraesCS3A01G537700	1.02618	1.22e-51	C3H
TraesCS3A01G044700	1.03339	0.00199759	MYB
TraesCS6B01G257100	1.03723	9.36e-06	MYB
TraesCS4B01G278100	1.03931	7.05e-08	HSF
TraesCS6B01G268100	1.0415	0.00034437	AP2/ERF-ERF
TraesCS4B01G332000	1.04163	0.000952178	bHLH
TraesCS6D01G342200	1.04354	4.46e-18	GARP-ARR-B
TraesCS2D01G158200	1.04893	4.05e-15	MYB
TraesCS5D01G002200	1.04908	0.042728	MADS-MIKC
TraesCS2A01G315900	1.05026	0.0364311	OFP
TraesCS2B01G010500	1.05269	0.0240979	WRKY
TraesCS1A01G365900	1.05274	0.00126593	MYB
TraesCS4B01G112700	1.0532	1.49e-18	Trihelix
TraesCS6B01G179000	1.05359	9.76e-08	C2C2-CO-like
TraesCS6A01G224300	1.05988	0.00179655	MYB
TraesCS4A01G459200	1.06074	8.62e-05	MYB
TraesCS7B01G472600	1.06361	3.8e-05	NAC
TraesCS2B01G178000	1.06543	0.00245098	MYB
TraesCS5D01G490700	1.06804	0.0067011	C2H2
TraesCS1B01G088900	1.06891	7.45e-34	WRKY
TraesCS7A01G526500	1.07399	2.07e-07	MYB
TraesCS4B01G280700	1.07404	4.94e-34	HB-BELL
TraesCS4D01G329100	1.07565	1.08e-05	bHLH
TraesCS2A01G590800	1.07629	0.0218395	C2C2-Dof
TraesCS4D01G276500	1.0809	3.36e-05	HSF
TraesCS6B01G366100	1.08141	5.88e-12	NF-YA
TraesCS4B01G021200	1.08151	4.23e-08	bHLH
TraesCS1B01G366800	1.08249	0.00489246	NF-YC
TraesCS3A01G252900	1.0825	1.84e-09	bHLH
TraesCS3D01G531900	1.08587	0.00908405	GARP-G2-like
TraesCS1A01G370700	1.08723	7.06e-07	AP2/ERF-ERF
TraesCS1A01G370400	1.08794	0.00547896	AP2/ERF-ERF
TraesCS3A01G209800	1.08992	5.86e-06	WRKY
TraesCS4B01G346100	1.09257	8.34e-13	HB-KNOX
TraesCS5A01G380900	1.09594	2.13e-31	bHLH
TraesCS5D01G190700	1.09652	5e-35	WRKY
TraesCS6D01G238200	1.09725	0.000146962	AP2/ERF-ERF
TraesCS2A01G370400	1.09767	0.0132866	MYB
TraesCS6D01G140900	1.09768	5.59e-10	C2C2-CO-like
TraesCS3B01G129900	1.09851	0.00423065	WRKY
TraesCS1A01G301100	1.09966	5.22e-09	WRKY
TraesCSU01G203900	1.10001	0.00151847	NF-YB
TraesCSU01G051000	1.10597	0.00119899	NF-YB
TraesCS4D01G340700	1.10646	9.78e-06	HB-BELL
TraesCS2B01G118400	1.10794	2.23e-06	NAC
TraesCS5D01G390700	1.10994	4.78e-29	bHLH
TraesCS6D01G059300	1.11489	0.000955898	NAC
TraesCS5D01G245300	1.11526	0.000188882	AP2/ERF-ERF
TraesCS1B01G389900	1.11693	1.79e-09	AP2/ERF-ERF
TraesCS6A01G057400	1.11829	3.44e-06	NAC
TraesCS1D01G322300	1.12141	0.0047515	C2H2
TraesCS5B01G290200	1.12251	8.5e-31	NAC
TraesCS6D01G298100	1.12401	0.00322567	MYB
TraesCS1A01G218100	1.12589	3.1e-05	AP2/ERF-ERF
TraesCS2B01G303600	1.12858	3.54e-16	Tify
TraesCS1A01G121500	1.12866	0.0055794	WRKY
TraesCS1D01G300700	1.13047	2.36e-05	WRKY
TraesCS3A01G107000	1.1311	0.000321615	MYB-related
TraesCS2A01G590700	1.14421	6.26e-05	C2C2-Dof
TraesCS7B01G168300	1.14489	0.000755496	HSF
TraesCS2B01G198700	1.1514	1.95e-06	NF-YA
TraesCS3D01G036200	1.15142	0.00345619	MYB
TraesCS2D01G199200	1.15903	0.00597282	HB-other
TraesCS2D01G100700	1.16281	3.26e-06	NAC
TraesCS7B01G377500	1.16284	3.52e-05	NF-YC
TraesCS6D01G309600	1.16643	5.93e-08	AP2/ERF-ERF
TraesCS2B01G177900	1.16785	7.08e-20	MYB
TraesCS3D01G106600	1.17632	1.26e-06	bHLH
TraesCS4D01G262000	1.17976	0.00341461	OFP
TraesCS3A01G457100	1.18271	0.00268437	NF-YB
TraesCS3D01G238300	1.18923	0.000869599	WRKY
TraesCS3D01G337400	1.19687	0.0116363	WRKY
TraesCS2D01G193900	1.19708	5.81e-08	C2H2
TraesCS4D01G341000	1.20039	1.91e-15	HB-KNOX
TraesCS4B01G299400	1.2018	3.53e-91	AP2/ERF-ERF
TraesCS3D01G109400	1.20715	3.82e-11	NAC
TraesCS1B01G191800	1.20873	3.14e-09	HB-BELL
TraesCS6B01G257000	1.21061	8.82e-09	MYB
TraesCS5D01G317200	1.21091	0.0142257	AP2/ERF-ERF
TraesCS1D01G041700	1.21267	9.31e-05	C2H2
TraesCS1B01G383800	1.21303	1.02e-06	MYB
TraesCS7B01G377700	1.23175	0.000386727	MADS-MIKC
TraesCS1D01G272600	1.2384	4.38e-05	AP2/ERF-ERF
TraesCS7D01G171300	1.23934	1.08e-17	bZIP
TraesCS6D01G249200	1.24032	9.12e-05	MYB
TraesCS4A01G262500	1.24144	5.95e-06	MYB
TraesCS3A01G343600	1.24239	0.00012813	WRKY
TraesCS5D01G401500	1.24636	0.00135542	MADS-MIKC
TraesCS2D01G285300	1.25273	1.53e-21	Tify
TraesCS6A01G224200	1.25632	1.07e-06	MYB
TraesCS4A01G236000	1.25694	0.00256627	C2H2
TraesCS6A01G335400	1.2609	9.68e-19	NF-YA
TraesCS6D01G315300	1.26107	6.19e-14	NF-YA
TraesCS7A01G146700	1.26191	1e-08	GARP-ARR-B
TraesCS2A01G583300	1.26627	0.00130014	OFP
TraesCS7D01G484400	1.28144	1.51e-05	C2C2-CO-like
TraesCS5A01G477100	1.28287	0.000605195	C2H2
TraesCS3D01G337600	1.28836	0.00022606	WRKY
TraesCS7B01G419400	1.29354	4.38e-05	WRKY
TraesCS3D01G245500	1.2937	6.02e-17	NAC
TraesCS1A01G366200	1.29665	1.42e-05	MYB
TraesCS1B01G383900	1.29789	0.0127168	MYB
TraesCS4D01G087000	1.30749	0.0126776	AP2/ERF-ERF
TraesCS7B01G418600	1.30894	5.69e-05	WRKY
TraesCS5A01G310100	1.31315	3.94e-18	AP2/ERF-ERF
TraesCS3B01G329700	1.31418	8.63e-06	C2C2-Dof
TraesCS4B01G261600	1.31589	7.05e-14	HB-other
TraesCS4D01G279300	1.31755	4.82e-48	HB-BELL
TraesCS1A01G183400	1.31768	4.72e-11	HB-BELL
TraesCS2D01G412200	1.32782	2.14e-06	AP2/ERF-ERF
TraesCS3A01G343900	1.32816	1e-08	WRKY
TraesCS6D01G211100	1.32894	0.000243866	MYB
TraesCS7A01G415800	1.32923	4.08e-30	GARP-G2-like
TraesCS2A01G286700	1.33319	2.09e-21	Tify
TraesCS4D01G289600	1.33577	3.34e-22	NF-YA
TraesCS2A01G415100	1.33762	1.02e-11	AP2/ERF-ERF
TraesCS2B01G399700	1.34321	5.43e-16	NAC
TraesCS1D01G280600	1.34481	5.63e-42	bHLH
TraesCS7D01G176700	1.34666	0.00224226	MADS-MIKC
TraesCS3A01G078400	1.35289	4.39e-06	NAC
TraesCS4A01G030800	1.35707	0.00863296	OFP
TraesCS3A01G245900	1.37221	7.99e-20	NAC
TraesCS4D01G261600	1.37387	1.42e-07	HB-other
TraesCS3D01G220700	1.38871	3.79e-07	C3H
TraesCS7B01G204800	1.39143	6.87e-08	MYB
TraesCS2A01G583200	1.39621	0.00962991	OFP
TraesCS3A01G232500	1.39635	4.48e-07	C3H
TraesCS4B01G299500	1.3988	1.83e-52	AP2/ERF-ERF
TraesCS3B01G273600	1.40266	6.06e-13	NAC
TraesCS3B01G093300	1.41491	2.35e-08	NAC
TraesCS2A01G591100	1.42863	2.09e-06	C2C2-Dof
TraesCS3B01G126200	1.43037	7.39e-10	NAC
TraesCS4A01G277300	1.43049	1.13e-35	NF-YA
TraesCS7B01G075600	1.43178	9.86e-12	bZIP
TraesCS4B01G063100	1.43214	5.06e-16	HB-BELL
TraesCS1A01G083000	1.43314	1.25e-07	bHLH
TraesCS7A01G068000	1.43807	8.2e-19	NAC
TraesCS4D01G102100	1.44179	8.67e-07	MYB
TraesCS2D01G596700	1.4604	0.001002	OFP
TraesCS7D01G345700	1.46322	1.9e-05	WRKY
TraesCS3D01G203300	1.47465	1.15e-07	bZIP
TraesCS4D01G185500	1.47595	9.06e-09	bZIP
TraesCS4B01G290400	1.48803	1.62e-23	NF-YA
TraesCS3B01G286500	1.49645	2.12e-11	MYB
TraesCS1A01G281300	1.5155	4.83e-57	bHLH
TraesCS1D01G371500	1.51628	1.96e-05	MYB
TraesCS2D01G462900	1.524	5.53e-10	NAC
TraesCS5D01G070300	1.52679	0.00324642	OFP
TraesCS7D01G300000	1.55548	5.31e-10	MYB
TraesCS5D01G383000	1.56673	3.54e-58	NF-YA
TraesCS1B01G290500	1.57399	2.62e-72	bHLH
TraesCS4B01G184500	1.57974	0.000160145	bZIP
TraesCS5D01G326600	1.58116	3.73e-09	MYB
TraesCS3B01G568300	1.58457	9.14e-12	HSF
TraesCS3D01G212700	1.58481	1.04e-05	WRKY
TraesCS1D01G371400	1.60223	7.21e-10	MYB
TraesCS4D01G062100	1.6174	5.5e-10	HB-BELL
TraesCS4A01G421300	1.62793	8.78e-26	NAC
TraesCS4B01G222000	1.63696	6.78e-08	MYB-related
TraesCS5A01G311900	1.63936	0.00246019	AP2/ERF-ERF
TraesCS7A01G173000	1.65481	1.95e-09	GRAS
TraesCS3A01G328100	1.65989	8.72e-05	AP2/ERF-ERF
TraesCS7D01G062100	1.66074	3.07e-28	NAC
TraesCS4A01G040600	1.66627	1.34e-14	HB-other
TraesCS5D01G298600	1.67638	7.37e-63	NAC
TraesCS2D01G234000	1.68777	5.03e-07	MYB
TraesCS5A01G238400	1.69181	3.2e-05	AP2/ERF-ERF
TraesCS6A01G330500	1.69525	3.68e-25	AP2/ERF-ERF
TraesCS3B01G594300	1.71015	5.98e-09	GARP-G2-like
TraesCS4A01G120500	1.71575	8.07e-09	bZIP
TraesCS4B01G072400	1.73195	1.18e-05	NAC
TraesCS3A01G318800	1.74147	4.67e-08	C2H2
TraesCS5B01G375500	1.74234	9.82e-63	NF-YA
TraesCS3A01G378700	1.74884	1.68e-17	bZIP
TraesCS4D01G033700	1.75873	2.49e-39	NF-YA
TraesCS5A01G310200	1.76122	2.11e-08	AP2/ERF-ERF
TraesCS1B01G383700	1.77458	1.03e-18	MYB
TraesCS7D01G106600	1.78233	0.000784229	MADS-MIKC
TraesCS6B01G198700	1.78514	0.000288652	bZIP
TraesCS1D01G351600	1.79045	0.0021444	WRKY
TraesCS3D01G371900	1.79595	2.67e-09	bZIP
TraesCS2D01G596800	1.79801	0.000390378	OFP
TraesCS4A01G252100	1.80398	4.04e-20	HB-BELL
TraesCS6B01G361400	1.81021	5.56e-31	AP2/ERF-ERF
TraesCS4D01G298400	1.81718	5.75e-141	AP2/ERF-ERF
TraesCS3B01G240200	1.84809	1e-08	WRKY
TraesCS5A01G320500	1.85244	2.57e-12	MYB
TraesCS4A01G242700	1.85518	2.61e-07	NAC
TraesCS7A01G304500	1.85544	6.87e-10	MYB
TraesCS7D01G512600	1.8594	3.93e-07	AP2/ERF-AP2
TraesCS4B01G319700	1.89028	4.34e-08	OFP
TraesCS1D01G371700	1.89154	7.26e-29	MYB
TraesCS1A01G366100	1.91971	1.65e-09	MYB
TraesCS3D01G078900	1.9261	1.8e-11	NAC
TraesCS4B01G173600	1.92944	1.32e-19	NAC
TraesCS6A01G265300	1.9369	4.62e-09	MYB
TraesCS3A01G343000	1.94373	2.64e-07	WRKY
TraesCS5B01G074500	1.95159	0.00035425	bHLH
TraesCS5A01G291200	1.95198	3.48e-44	NAC
TraesCS3B01G411300	1.96618	1.64e-20	bZIP
TraesCS4D01G071200	2.01244	2.39e-08	NAC
TraesCS7B01G372100	2.05597	5.28e-07	GARP-G2-like
TraesCS4D01G222400	2.06225	2.07e-09	MYB-related
TraesCS6B01G300400	2.06738	5.84e-07	bHLH
TraesCS7A01G317100	2.07697	2e-16	NAC
TraesCS6A01G256900	2.07901	1.63e-10	AP2/ERF-ERF
TraesCS4A01G174100	2.08056	7.99e-08	C2H2
TraesCS1A01G348600	2.12853	0.000612474	WRKY
TraesCS1B01G100400	2.15629	1.88e-09	bHLH
TraesCS2B01G218800	2.16461	5.89e-09	HB-other
TraesCS5B01G558200	2.19523	8.09e-06	MYB-related
TraesCS5B01G490400	2.20497	1.66e-05	C2H2
TraesCS5A01G373500	2.2536	1.95e-100	NF-YA
TraesCS4A01G320600	2.25582	2.76e-05	MYB-related
TraesCS3D01G255400	2.27374	3.12e-40	MYB
TraesCS6D01G253000	2.28152	6.42e-13	bHLH
TraesCS4D01G141500	2.29213	2.12e-05	C2H2
TraesCS4D01G358900	2.29818	1.41e-07	HSF
TraesCS2D01G397000	2.3274	0.000833052	AP2/ERF-ERF
TraesCS1B01G231500	2.39924	1.01e-08	AP2/ERF-ERF
TraesCS4D01G316300	2.4032	2.46e-09	OFP
TraesCS3A01G254500	2.40531	3.7e-64	MYB
TraesCS4A01G459100	2.4114	6.38e-10	MYB
TraesCS4A01G088500	2.42426	4.03e-16	GRAS
TraesCS3A01G526600	2.48934	1.53e-07	GARP-G2-like
TraesCS7D01G314000	2.51152	1.83e-13	NAC
TraesCS5A01G492400	2.60547	2.26e-11	OFP
TraesCS2A01G399500	2.60643	1.24e-06	AP2/ERF-ERF
TraesCS2B01G252000	2.64239	1.14e-08	MYB
TraesCS1A01G419000	2.84553	4.87e-07	MYB-related
TraesCS4A01G131000	2.87464	9.13e-38	NAC
TraesCS4B01G215700	2.91256	5.6e-12	GRAS
TraesCS4D01G175700	3.0973	1.86e-15	NAC
TraesCS2B01G481900	3.17774	1.31e-19	GRAS
TraesCS4D01G216200	3.24918	2.2e-17	GRAS
TraesCS7D01G027000	3.77423	2.36e-10	MYB
TraesCS5A01G237500	4.66802	3.12e-09	bHLH
TraesCS2D01G460500	4.95473	1e-12	GRAS
TraesCS5D01G564600	6.49393	0.000110266	MYB-related
TraesCS1A01G354900	7.34071	3.44e-06	NF-YC
TraesCS1A01G419100	7.68345	7.89e-07	MYB-related

## Sheet: root_TF_count
Table S3. Distribution of differentially expressed transcription factors (TFs) and protein kinases (PKs) family genes in roots and shoots
Distribution of differentially expressed TF family genes in roots.
TF_family	Count	Up_count	Down_count
MYB	42	41	1
AP2/ERF-ERF	34	27	7
NAC	34	31	3
bHLH	29	16	13
WRKY	25	22	3
GARP-G2-like	19	6	13
C2H2	17	11	6
bZIP	14	10	4
OFP	13	12	1
LOB	12	-	12
NF-YA	11	11	-
HB-BELL	9	9	-
MYB-related	8	8	-
MADS-MIKC	7	5	2
GRAS	6	6	-
HB-other	6	6	-
HSF	6	6	-
C3H	5	3	2
C2C2-Dof	4	4	-
NF-YB	4	4	-
Trihelix	4	1	3
C2C2-CO-like	3	3	-
GARP-ARR-B	3	3	-
NF-YC	3	3	-
RWP-RK	3	-	3
Tify	3	3	-
AP2/ERF-AP2	2	1	1
HB-KNOX	2	2	-
MADS-M-type	2	-	2
B3	1	-	1
CSD	1	-	1
TUB	1	-	1

## Sheet: shoot_PK
Table S3. Distribution of differentially expressed transcription factors (TFs) and protein kinases (PKs) family genes in roots and shoots
Differentially expressed PKs in shoots.
Gene_name	Log2FoldChange	Pvalue	PK_family
TraesCS1D01G218200	-2.66576	6.17e-18	CAMK_OST1L
TraesCS1A01G185100	-2.41002	5.65e-09	RLK-Pelle_RLCK-V
TraesCS1A01G215900	-2.37145	7.62e-06	CAMK_OST1L
TraesCS4D01G118500	-2.3269	1.53e-15	CAMK_CAMKL-CHK1
TraesCS7B01G247800	-2.20815	8.46e-08	STE_STE11
TraesCS3D01G496100	-2.19114	3.93e-09	RLK-Pelle_LRR-XII-1
TraesCS1B01G229400	-2.08647	6.6e-08	CAMK_OST1L
TraesCS7A01G336200	-1.86194	6.92e-06	STE_STE11
TraesCS1B01G203200	-1.83873	6.89e-08	RLK-Pelle_RLCK-XIII
TraesCS2A01G418200	-1.80244	4.33e-05	RLK-Pelle_DLSV
TraesCS5D01G203800	-1.76405	2.34e-18	RLK-Pelle_RLCK-VIIb
TraesCS4B01G120400	-1.71971	1.18e-08	CAMK_CAMKL-CHK1
TraesCS2A01G371700	-1.69359	9.18e-05	RLK-Pelle_L-LEC
TraesCS3A01G278100	-1.66174	3.28e-05	RLK-Pelle_PERK-1
TraesCS5B01G428600	-1.64416	4.07e-05	CK1_CK1
TraesCS4A01G194800	-1.56149	1.33e-07	CAMK_CAMKL-CHK1
TraesCS3A01G256300	-1.54825	0.000125746	STE_STE11
TraesCS3D01G278400	-1.53832	0.00159324	RLK-Pelle_PERK-1
TraesCS1D01G392100	-1.52948	1.48e-05	RLK-Pelle_L-LEC
TraesCS7A01G510900	-1.51449	4.66e-08	RLK-Pelle_RLCK-X
TraesCS5B01G196600	-1.50627	1.6e-06	RLK-Pelle_RLCK-VIIb
TraesCS7D01G500300	-1.50557	2.32e-07	RLK-Pelle_RLCK-X
TraesCS2A01G154300	-1.49758	1.95e-05	RLK-Pelle_RLCK-V
TraesCS1B01G284600	-1.49669	5.04e-08	NEK
TraesCS2D01G159800	-1.48503	3.82e-07	RLK-Pelle_RLCK-V
TraesCS3B01G550900	-1.4622	2.79e-07	RLK-Pelle_LRR-XII-1
TraesCS2D01G245700	-1.46093	0.00225408	CAMK_CDPK
TraesCS1A01G165600	-1.44958	4.22e-05	RLK-Pelle_LRR-III
TraesCS7B01G421800	-1.43022	3.9e-07	RLK-Pelle_RLCK-X
TraesCS5A01G187300	-1.42314	2.59e-08	RLK-Pelle_RLCK-VIIb
TraesCS5A01G407500	-1.40454	6.67e-06	RLK-Pelle_LRR-XI-1
TraesCS1D01G175400	-1.39394	8.55e-05	RLK-Pelle_RLCK-XIII
TraesCS2B01G179500	-1.38044	0.000188787	RLK-Pelle_RLCK-V
TraesCS4B01G396500	-1.37058	0.000186262	RLK-Pelle_RLCK-XIII
TraesCS3B01G312300	-1.36356	0.000894778	RLK-Pelle_PERK-1
TraesCS1B01G385200	-1.35513	0.00565236	STE_STE11
TraesCS2B01G437200	-1.34905	0.00021652	RLK-Pelle_DLSV
TraesCSU01G030100	-1.33955	0.000739641	RLK-Pelle_RLCK-XIII
TraesCS6B01G199500	-1.32598	0.000468436	RLK-Pelle_LRR-V
TraesCS2A01G368700	-1.31444	0.00224085	RLK-Pelle_LRR-VI-2
TraesCS6D01G031600	-1.30399	6.61e-07	RLK-Pelle_RLCK-XVI
TraesCS5B01G064200	-1.30031	0.0353787	CMGC_CDKL-Os
TraesCS2A01G371600	-1.30004	1.6e-05	RLK-Pelle_L-LEC
TraesCS1B01G182300	-1.29545	7.62e-06	RLK-Pelle_LRR-III
TraesCS5B01G452300	-1.29447	3.56e-05	RLK-Pelle_WAK
TraesCS2A01G407200	-1.29213	2.69e-05	CAMK_CDPK
TraesCS4D01G229100	-1.28613	5.97e-08	RLK-Pelle_RLCK-VI
TraesCS1B01G193000	-1.26065	0.000292532	RLK-Pelle_RLCK-V
TraesCS2B01G602000	-1.25735	9.12e-06	RLK-Pelle_LRR-IX
TraesCS5D01G434700	-1.24582	6.46e-05	CK1_CK1
TraesCS1A01G227300	-1.23851	3.05e-06	RLK-Pelle_CrRLK1L-1
TraesCS1D01G410100	-1.21589	4.06e-11	CMGC_MAPK
TraesCS2B01G465200	-1.21383	6.62e-06	RLK-Pelle_LRR-III
TraesCS4A01G072300	-1.19721	2.59e-06	RLK-Pelle_RLCK-VI
TraesCS1A01G222700	-1.18771	1.99e-08	RLK-Pelle_LRR-VI-2
TraesCS1D01G100900	-1.18046	0.00240553	CMGC_CDKL-Os
TraesCS5B01G454700	-1.16465	0.000581014	RLK-Pelle_WAK
TraesCS4B01G241500	-1.16142	3.22e-05	RLK-Pelle_LRR-III
TraesCS1D01G224300	-1.15997	6.04e-08	RLK-Pelle_LRR-VI-2
TraesCS4D01G298800	-1.15818	3.69e-06	RLK-Pelle_LRR-V
TraesCS2D01G404200	-1.15658	2.52e-05	CAMK_CDPK
TraesCS3A01G490100	-1.15217	6e-06	RLK-Pelle_LRR-XII-1
TraesCS4B01G138100	-1.14889	7.51e-09	RLK-Pelle_RLCK-V
TraesCS1B01G167700	-1.14555	0.0185043	RLK-Pelle_LRR-XI-1
TraesCS1B01G236000	-1.13317	6.05e-07	RLK-Pelle_LRR-VI-2
TraesCSU01G035900	-1.1309	0.000370289	RLK-Pelle_LRR-IX
TraesCS1A01G070600	-1.12683	2.13e-05	RLK-Pelle_CR4L
TraesCS2D01G595000	-1.11102	0.000152159	RLK-Pelle_LRR-IX
TraesCS3B01G123300	-1.1092	0.00422161	RLK-Pelle_Extensin
TraesCS1A01G275400	-1.10436	0.00028145	NEK
TraesCS3B01G289500	-1.10233	0.0189266	STE_STE11
TraesCS6A01G171300	-1.09873	0.000588648	RLK-Pelle_LRR-V
TraesCS4B01G228200	-1.09666	2.53e-08	RLK-Pelle_RLCK-VI
TraesCS3B01G000400	-1.09197	0.00422905	TKL-Pl-4
TraesCS6B01G039900	-1.08734	2.86e-06	RLK-Pelle_RLCK-XVI
TraesCS1A01G141300	-1.08226	0.0175941	RLK-Pelle_RLCK-VIIa-2
TraesCS3D01G107000	-1.08191	0.00909415	RLK-Pelle_Extensin
TraesCS1A01G402400	-1.08047	6.85e-06	CMGC_MAPK
TraesCS4D01G241100	-1.06978	8.13e-09	RLK-Pelle_LRR-III
TraesCS2B01G407100	-1.065	0.00805539	RLK-Pelle_RLCK-XIII
TraesCS3A01G104800	-1.05768	0.0126816	RLK-Pelle_Extensin
TraesCS7A01G368000	-1.05227	1.52e-06	RLK-Pelle_LRR-VI-1
TraesCS1B01G355700	-1.04223	0.00277662	RLK-Pelle_LRR-XI-1
TraesCS7D01G354900	-1.03586	8.34e-09	RLK-Pelle_LRR-VI-1
TraesCS3B01G408800	-1.02218	0.000726906	NEK
TraesCS7B01G473500	-1.01184	0.000436951	RLK-Pelle_LRR-XII-1
TraesCS1D01G275000	-1.00306	0.00757433	NEK
TraesCS2D01G571100	1.00037	0.000584528	RLK-Pelle_LRR-XII-1
TraesCS3B01G056100	1.00556	1.56e-05	RLK-Pelle_LRK10L-2
TraesCS4A01G483000	1.00756	0.000806181	RLK-Pelle_LRR-XI-1
TraesCS6A01G228900	1.00875	0.00195748	RLK-Pelle_LRR-XII-1
TraesCS3D01G060400	1.01011	0.0255284	RLK-Pelle_LRR-XII-1
TraesCS4A01G446600	1.01289	0.0168484	RLK-Pelle_LRR-XII-1
TraesCS3A01G307600	1.01372	0.00477022	RLK-Pelle_LRR-XII-1
TraesCS2D01G137300	1.01953	0.00129377	RLK-Pelle_L-LEC
TraesCS1B01G330100	1.02302	0.0096935	RLK-Pelle_LRR-XII-1
TraesCSU01G046500	1.02453	8.43e-06	RLK-Pelle_LRK10L-2
TraesCS6B01G004100	1.02643	0.000167155	RLK-Pelle_DLSV
TraesCS2A01G509600	1.02687	0.0058073	RLK-Pelle_CR4L
TraesCS4D01G102700	1.03225	0.0138572	RLK-Pelle_L-LEC
TraesCS7A01G431300	1.03344	0.000587447	RLK-Pelle_SD-2b
TraesCS4A01G384600	1.03611	0.000376892	RLK-Pelle_L-LEC
TraesCS5D01G062000	1.04448	0.0021329	RLK-Pelle_L-LEC
TraesCS1B01G008500	1.04603	0.000246479	RLK-Pelle_LRR-XI-1
TraesCS3B01G602400	1.0462	0.0376587	RLK-Pelle_DLSV
TraesCS1A01G391700	1.04739	0.00047154	RLK-Pelle_LRR-XII-1
TraesCSU01G081800	1.05196	0.00332319	RLK-Pelle_DLSV
TraesCS7D01G147900	1.052	0.000407885	RLK-Pelle_WAK
TraesCS6A01G192900	1.05418	3.2e-06	CMGC_CDK-CRK7-CDK9
TraesCS6B01G424000	1.05855	0.000881613	RLK-Pelle_LRR-XII-1
TraesCS1D01G002900	1.05887	0.00833018	RLK-Pelle_LRR-XI-1
TraesCS4B01G315400	1.07165	0.00546425	RLK-Pelle_RLCK-IV
TraesCS3D01G049500	1.07547	0.00164517	RLK-Pelle_LRK10L-2
TraesCS6B01G320800	1.07616	0.00732078	RLK-Pelle_LRR-XII-1
TraesCS3A01G521900	1.07654	3.6e-05	RLK-Pelle_WAK
TraesCS3D01G025100	1.0771	0.00288667	RLK-Pelle_DLSV
TraesCS6B01G413500	1.07985	0.0216003	CAMK_CDPK
TraesCS2A01G538200	1.0958	0.00174642	RLK-Pelle_DLSV
TraesCS6B01G033300	1.09853	8.9e-05	RLK-Pelle_RLCK-VIIa-2
TraesCS5D01G256700	1.10369	2.17e-05	RLK-Pelle_WAK
TraesCS4A01G062000	1.11106	7.32e-06	RLK-Pelle_WAK_LRK10L-1
TraesCS1D01G017800	1.11175	1.62e-05	RLK-Pelle_LRK10L-2
TraesCSU01G177600	1.11191	0.00245346	RLK-Pelle_LRK10L-2
TraesCS4A01G136500	1.11534	6.97e-06	CAMK_CAMKL-CHK1
TraesCS1B01G020700	1.13496	4.07e-08	RLK-Pelle_LRK10L-2
TraesCS3D01G013900	1.1381	4.1e-05	RLK-Pelle_LRK10L-2
TraesCS3A01G015100	1.13812	7.9e-07	RLK-Pelle_SD-2b
TraesCS2A01G069100	1.13833	0.00141163	RLK-Pelle_LRR-XII-1
TraesCS2D01G475300	1.14424	0.00220906	RLK-Pelle_LRR-XII-1
TraesCS7A01G507200	1.14482	0.0285017	RLK-Pelle_L-LEC
TraesCS2D01G466900	1.14807	0.000583481	RLK-Pelle_WAK
TraesCS7B01G263700	1.14818	0.000441567	RLK-Pelle_RLCK-IXb
TraesCS6D01G002300	1.15642	6.97e-05	RLK-Pelle_WAK
TraesCS3A01G018200	1.15812	3.19e-05	RLK-Pelle_LRK10L-2
TraesCS2D01G298400	1.16645	0.0311889	RLK-Pelle_SD-2b
TraesCS3A01G049500	1.1677	0.000131233	RLK-Pelle_LRK10L-2
TraesCS2B01G532100	1.17409	0.000139922	RLK-Pelle_RLCK-Os
TraesCS6B01G002500	1.19044	2.57e-06	RLK-Pelle_L-LEC
TraesCS2D01G053000	1.19056	1.15e-05	RLK-Pelle_SD-2b
TraesCS6D01G016900	1.19551	0.00199774	RLK-Pelle_WAK
TraesCS3D01G014600	1.20178	2.11e-07	RLK-Pelle_LRK10L-2
TraesCS3B01G169300	1.20261	0.00985902	CAMK_CAMKL-CHK1
TraesCS2D01G201700	1.20328	0.000400456	RLK-Pelle_L-LEC
TraesCS3D01G430500	1.2084	4.46e-05	RLK-Pelle_L-LEC
TraesCS3B01G158300	1.22178	1.43e-07	TKL-Pl-4
TraesCS4A01G307500	1.22298	0.0045581	RLK-Pelle_LRR-XI-1
TraesCS3D01G013800	1.22676	0.00160884	RLK-Pelle_LRR-XII-1
TraesCS4D01G006300	1.2281	0.000118165	RLK-Pelle_LRR-XI-1
TraesCS5D01G546700	1.22855	2.98e-05	RLK-Pelle_L-LEC
TraesCSU01G178300	1.22985	0.000976738	RLK-Pelle_LRK10L-2
TraesCSU01G050000	1.23204	5.61e-11	RLK-Pelle_LRK10L-2
TraesCS2B01G532000	1.23795	0.00571281	RLK-Pelle_RLCK-Os
TraesCSU01G156300	1.24652	1.98e-06	RLK-Pelle_LRK10L-2
TraesCS1D01G380900	1.24805	1.26e-05	RLK-Pelle_LRR-XI-1
TraesCS6D01G190700	1.25776	0.00114073	RLK-Pelle_WAK
TraesCS3B01G030500	1.26839	2.53e-10	RLK-Pelle_LRK10L-2
TraesCS7A01G229800	1.26986	0.00051684	RLK-Pelle_DLSV
TraesCS3D01G064800	1.26996	1.87e-07	RLK-Pelle_SD-2b
TraesCS2D01G442100	1.2721	1.11e-07	RLK-Pelle_WAK
TraesCS1D01G441400	1.27994	3.14e-05	RLK-Pelle_L-LEC
TraesCS7D01G527100	1.28949	0.000208234	RLK-Pelle_DLSV
TraesCS6B01G006500	1.3007	9.71e-07	RLK-Pelle_LRK10L-2
TraesCS5A01G066200	1.31926	0.000150467	RLK-Pelle_LRR-XI-1
TraesCS7A01G544000	1.32455	2.46e-06	RLK-Pelle_SD-2b
TraesCS3D01G542400	1.36244	0.0040517	RLK-Pelle_DLSV
TraesCS3D01G438600	1.36661	0.000333449	RLK-Pelle_LRR-XII-1
TraesCS7B01G236900	1.37191	1.53e-06	RLK-Pelle_L-LEC
TraesCS1D01G001500	1.37271	0.000341266	RLK-Pelle_LRR-XI-1
TraesCS2A01G538300	1.39612	1.91e-05	RLK-Pelle_DLSV
TraesCS5B01G173900	1.39657	1.77e-06	RLK-Pelle_L-LEC
TraesCS3A01G015200	1.40018	1.28e-06	RLK-Pelle_L-LEC
TraesCS1B01G009000	1.40227	0.00124196	RLK-Pelle_LRR-XI-1
TraesCSU01G046400	1.40647	1.55e-06	RLK-Pelle_LRK10L-2
TraesCS1B01G007100	1.41182	4.05e-05	RLK-Pelle_LRR-XI-1
TraesCS3D01G151500	1.4165	2.13e-10	CAMK_CAMKL-CHK1
TraesCS6D01G002200	1.42579	1.59e-07	RLK-Pelle_LRR-XII-1
TraesCS4A01G479300	1.43099	0.00175364	RLK-Pelle_LRR-XII-1
TraesCS6D01G360800	1.43828	0.00168438	CAMK_CDPK
TraesCSU01G156400	1.43998	3.77e-06	RLK-Pelle_LRK10L-2
TraesCS4B01G009500	1.44362	0.000817035	RLK-Pelle_LRR-XI-1
TraesCS4A01G317500	1.47191	2.68e-05	RLK-Pelle_DLSV
TraesCS4A01G475800	1.50065	0.00460357	RLK-Pelle_LRR-XII-1
TraesCSU01G105700	1.52316	0.00447055	RLK-Pelle_LRR-XII-1
TraesCS3D01G522300	1.54304	0.00560394	RLK-Pelle_DLSV
TraesCS2B01G464100	1.54312	5.92e-12	RLK-Pelle_WAK
TraesCS5B01G080100	1.55824	2.12e-06	RLK-Pelle_LRR-XII-1
TraesCS1B01G009800	1.55876	0.000362356	RLK-Pelle_LRR-XI-1
TraesCS3A01G135500	1.58106	4.87e-11	CAMK_CAMKL-CHK1
TraesCS3D01G013700	1.59668	5.29e-05	RLK-Pelle_LRR-XII-1
TraesCS1A01G006800	1.65007	0.00315843	RLK-Pelle_LRR-XI-1
TraesCS2D01G588200	1.6511	1.66e-11	TKL-Pl-4
TraesCS6B01G217100	1.66826	0.000394198	RLK-Pelle_LRR-XI-1
TraesCS2D01G057700	1.69629	9.1e-13	RLK-Pelle_DLSV
TraesCS1B01G006500	1.71339	0.000131804	RLK-Pelle_LRR-XI-1
TraesCS5B01G063600	1.77856	4.52e-09	RLK-Pelle_WAK
TraesCS6B01G003200	1.82828	6.72e-07	RLK-Pelle_WAK
TraesCS2D01G457400	1.8582	4.81e-06	RLK-Pelle_LysM
TraesCS1A01G100300	1.90148	2.74e-06	RLK-Pelle_DLSV
TraesCS5B01G063500	2.03029	2.1e-08	RLK-Pelle_WAK
TraesCS4A01G224400	2.1893	1.46e-05	RLK-Pelle_DLSV
TraesCS6B01G008900	2.28234	9.42e-13	RLK-Pelle_LRR-XII-1
TraesCS1B01G244600	2.33241	0.00720703	RLK-Pelle_LRR-XII-1
TraesCS1A01G007100	2.37361	1.26e-07	RLK-Pelle_LRR-XI-1

## Sheet: shoot_PK_count
Table S3. Distribution of differentially expressed transcription factors (TFs) and protein kinases (PKs) family genes in roots and shoots
Distribution of differentially expressed PK family genes in shoots.
PK_family	Count	Up_count	Down_count
RLK-Pelle_LRR-XII-1	25	21	4
RLK-Pelle_LRR-XI-1	19	16	3
RLK-Pelle_LRK10L-2	17	17	-
RLK-Pelle_DLSV	16	14	2
RLK-Pelle_L-LEC	16	13	3
RLK-Pelle_WAK	14	12	2
CAMK_CAMKL-CHK1	7	4	3
RLK-Pelle_RLCK-V	6	-	6
RLK-Pelle_SD-2b	6	6	-
CAMK_CDPK	5	2	3
RLK-Pelle_LRR-III	5	-	5
RLK-Pelle_RLCK-XIII	5	-	5
STE_STE11	5	-	5
NEK	4	-	4
RLK-Pelle_LRR-VI-2	4	-	4
CAMK_OST1L	3	-	3
RLK-Pelle_Extensin	3	-	3
RLK-Pelle_LRR-IX	3	-	3
RLK-Pelle_LRR-V	3	-	3
RLK-Pelle_PERK-1	3	-	3
RLK-Pelle_RLCK-VI	3	-	3
RLK-Pelle_RLCK-VIIb	3	-	3
RLK-Pelle_RLCK-X	3	-	3
TKL-Pl-4	3	2	1
CK1_CK1	2	-	2
CMGC_CDKL-Os	2	-	2
CMGC_MAPK	2	-	2
RLK-Pelle_CR4L	2	1	1
RLK-Pelle_LRR-VI-1	2	-	2
RLK-Pelle_RLCK-Os	2	2	-
RLK-Pelle_RLCK-VIIa-2	2	1	1
RLK-Pelle_RLCK-XVI	2	-	2
CMGC_CDK-CRK7-CDK9	1	1	-
RLK-Pelle_CrRLK1L-1	1	-	1
RLK-Pelle_LysM	1	1	-
RLK-Pelle_RLCK-IV	1	1	-
RLK-Pelle_RLCK-IXb	1	1	-
RLK-Pelle_WAK_LRK10L-1	1	1	-

## Sheet: root_PK
Table S3. Distribution of differentially expressed transcription factors (TFs) and protein kinases (PKs) family genes in roots and shoots
Differentially expressed PKs in roots.
Gene_name	Log2FoldChange	Pvalue	PK_family
TraesCS1D01G059500	-3.26963	2.17e-123	RLK-Pelle_WAK
TraesCS4B01G120400	-2.34893	8.53e-17	CAMK_CAMKL-CHK1
TraesCS3A01G091800	-2.16166	3.44e-46	RLK-Pelle_SD-2b
TraesCS6A01G071900	-2.1596	3.34e-41	TKL-Pl-4
TraesCS1B01G076100	-2.11918	1.3e-92	RLK-Pelle_WAK
TraesCS4A01G194800	-2.09661	6.01e-12	CAMK_CAMKL-CHK1
TraesCS5B01G223900	-1.95405	7.28e-62	CAMK_CAMKL-CHK1
TraesCS1A01G344600	-1.94679	2.68e-09	RLK-Pelle_LRR-I-1
TraesCS4D01G118500	-1.90662	1.35e-09	CAMK_CAMKL-CHK1
TraesCS7B01G334900	-1.88248	3.49e-67	RLK-Pelle_LRR-Xb-1
TraesCSU01G190700	-1.79299	1.41e-16	RLK-Pelle_LRR-XII-1
TraesCS1D01G423800	-1.79084	4.41e-44	TKL-Pl-4
TraesCSU01G198500	-1.76202	3.08e-16	RLK-Pelle_LRR-XII-1
TraesCS3D01G335600	-1.74338	2.14e-25	RLK-Pelle_LRR-VIII-1
TraesCS6D01G070000	-1.73769	4.52e-19	TKL-Pl-4
TraesCS5D01G232600	-1.73657	1.1e-32	CAMK_CAMKL-CHK1
TraesCS7A01G435000	-1.6689	2.01e-28	RLK-Pelle_LRR-Xb-1
TraesCS5A01G225300	-1.63433	6.1e-32	CAMK_CAMKL-CHK1
TraesCS6A01G375800	-1.61168	1.03e-33	CAMK_CDPK
TraesCS6B01G096400	-1.55671	2.85e-06	TKL-Pl-4
TraesCS7D01G425700	-1.55295	6.64e-63	RLK-Pelle_LRR-Xb-1
TraesCS1D01G347400	-1.54808	7.81e-37	RLK-Pelle_LRR-I-1
TraesCS5B01G367600	-1.49583	8.55e-08	RLK-Pelle_WAK
TraesCS5D01G232500	-1.46106	1.16e-13	CAMK_CAMKL-CHK1
TraesCS6B01G413500	-1.3674	3.99e-16	CAMK_CDPK
TraesCS3A01G060000	-1.33879	2.4e-23	RLK-Pelle_LRR-XII-1
TraesCS4A01G110300	-1.29292	0.000493778	STE_STE11
TraesCS2A01G098300	-1.29225	1.44e-19	CAMK_CAMKL-CHK1
TraesCS1A01G416200	-1.26823	4.5e-13	TKL-Pl-4
TraesCS6B01G057500	-1.25888	3.86e-18	RLK-Pelle_DLSV
TraesCS6D01G360900	-1.2171	5.64e-09	CAMK_CDPK
TraesCS2A01G039100	-1.19138	0.0141265	RLK-Pelle_DLSV
TraesCS3A01G237400	-1.18919	2.05e-25	Group-Pl-4
TraesCS5A01G122700	-1.1739	0.00685323	STE_STE7
TraesCS6B01G417200	-1.14879	6.78e-07	RLK-Pelle_DLSV
TraesCS5A01G263600	-1.11538	0.0188619	AGC_RSK-2
TraesCS5D01G374500	-1.10416	3.35e-05	RLK-Pelle_WAK
TraesCS6D01G360800	-1.08173	2.07e-12	CAMK_CDPK
TraesCS7B01G404400	-1.05259	0.00318339	RLK-Pelle_RLCK-XV
TraesCS2A01G216300	-1.02079	5.44e-08	RLK-Pelle_DLSV
TraesCS5D01G144800	-1.00723	1.25e-28	CAMK_CAMKL-CHK1
TraesCS1B01G446500	-1.00119	0.00066776	TKL-Pl-4
TraesCS4A01G351600	1.00128	7.05e-28	RLK-Pelle_WAK
TraesCS2D01G550900	1.00804	3.39e-16	RLK-Pelle_WAK
TraesCS5B01G208300	1.01302	0.000381774	RLK-Pelle_RLCK-VIIa-2
TraesCS6B01G367100	1.02076	7.01e-22	RLK-Pelle_RLCK-VIIa-2
TraesCS4B01G109600	1.02316	8.75e-07	RLK-Pelle_LRR-XII-1
TraesCS7A01G015200	1.02371	3.51e-16	RLK-Pelle_DLSV
TraesCS2D01G137300	1.02495	0.0019636	RLK-Pelle_L-LEC
TraesCS3D01G040700	1.02791	0.00119257	RLK-Pelle_DLSV
TraesCS2A01G023800	1.03003	0.0104768	RLK-Pelle_DLSV
TraesCS5B01G208600	1.03079	9.06e-05	RLK-Pelle_RLCK-VIIa-2
TraesCS3A01G255700	1.03091	4.49e-05	STE_STE11
TraesCSU01G076000	1.03298	0.00174849	RLK-Pelle_LRK10L-2
TraesCS2B01G610200	1.03307	2.11e-83	TKL-Pl-4
TraesCS7D01G012400	1.03516	9.65e-09	RLK-Pelle_DLSV
TraesCS1B01G377500	1.0357	1.41e-31	RLK-Pelle_DLSV
TraesCS3B01G595500	1.04595	2.94e-17	RLK-Pelle_WAK
TraesCS1B01G098700	1.05817	7.13e-30	CAMK_CAMKL-CHK1
TraesCSU01G193900	1.0612	5.43e-07	RLK-Pelle_CR4L
TraesCS7D01G480100	1.06665	7.73e-06	RLK-Pelle_WAK
TraesCS1D01G224300	1.06848	0.00116149	RLK-Pelle_LRR-VI-2
TraesCS3D01G080500	1.07656	1.67e-21	RLK-Pelle_DLSV
TraesCS3D01G022700	1.07857	0.0152751	RLK-Pelle_DLSV
TraesCS2B01G227700	1.08467	5.88e-15	RLK-Pelle_LRR-I-1
TraesCS3A01G335400	1.08766	1.33e-15	RLK-Pelle_LRR-I-1
TraesCS7A01G042200	1.08844	4.9e-14	RLK-Pelle_LRR-XI-1
TraesCS3B01G055900	1.09344	4.36e-07	RLK-Pelle_LRK10L-2
TraesCS3A01G049400	1.09806	2.61e-12	RLK-Pelle_LRK10L-2
TraesCS2D01G401500	1.10555	6.98e-12	RLK-Pelle_RLCK-VIIa-2
TraesCS3A01G255600	1.10821	3.83e-06	STE_STE11
TraesCS4B01G079300	1.11184	1.96e-09	CAMK_OST1L
TraesCS7A01G502700	1.1137	2.35e-10	RLK-Pelle_RLCK-VI
TraesCS1D01G013800	1.11669	1.05e-07	RLK-Pelle_SD-2b
TraesCS3B01G366500	1.13068	2.75e-06	RLK-Pelle_LRR-I-1
TraesCS3A01G018100	1.13889	4.41e-06	RLK-Pelle_LRK10L-2
TraesCS6A01G396100	1.13981	1.01e-08	RLK-Pelle_SD-2b
TraesCS4A01G384600	1.14801	1.08e-10	RLK-Pelle_L-LEC
TraesCS4D01G028700	1.14951	7.4e-06	RLK-Pelle_DLSV
TraesCS1D01G082200	1.1508	1.3e-16	CAMK_CAMKL-CHK1
TraesCS7D01G080500	1.15101	2.72e-05	RLK-Pelle_L-LEC
TraesCS3A01G308100	1.15476	3.87e-10	RLK-Pelle_CrRLK1L-1
TraesCS5D01G085900	1.1623	3.49e-06	RLK-Pelle_LRR-XI-1
TraesCS2A01G217200	1.16789	3.95e-09	RLK-Pelle_DLSV
TraesCS7D01G217500	1.17624	4.38e-27	RLK-Pelle_LRR-XI-2
TraesCS1D01G033200	1.17763	5.12e-53	RLK-Pelle_LRR-I-1
TraesCS2D01G174500	1.17996	1.04e-18	RLK-Pelle_LRR-V
TraesCS5D01G268600	1.18083	1.74e-15	RLK-Pelle_WAK
TraesCS5A01G213500	1.18499	7.72e-06	RLK-Pelle_LRR-XI-1
TraesCS2A01G509600	1.19198	1.28e-08	RLK-Pelle_CR4L
TraesCS7D01G503700	1.1954	3.79e-48	RLK-Pelle_DLSV
TraesCS7D01G230200	1.19628	7.6e-05	RLK-Pelle_DLSV
TraesCS4D01G088500	1.20986	1.51e-51	RLK-Pelle_LRR-XI-1
TraesCS5B01G476600	1.21119	1.07e-05	RLK-Pelle_WAK
TraesCS2B01G151900	1.21249	1.08e-08	RLK-Pelle_WAK
TraesCS5D01G520200	1.21313	5.67e-26	RLK-Pelle_RLCK-VI
TraesCS6D01G395600	1.22351	1.27e-20	RLK-Pelle_WAK
TraesCS5B01G354200	1.2241	1.77e-06	RLK-Pelle_DLSV
TraesCS1D01G033300	1.22548	3.35e-57	RLK-Pelle_LRR-I-1
TraesCS1D01G175400	1.23661	1.15e-10	RLK-Pelle_RLCK-XIII
TraesCS1B01G375400	1.23721	5.35e-06	CMGC_CDKL-Os
TraesCS2D01G070600	1.23747	1.33e-16	RLK-Pelle_WAK
TraesCS2D01G306700	1.2453	5.15e-06	RLK-Pelle_CR4L
TraesCS1B01G050100	1.25738	2.33e-18	RLK-Pelle_WAK
TraesCS3D01G538300	1.25884	1.72e-05	RLK-Pelle_WAK
TraesCS2D01G346600	1.2619	0.00272562	RLK-Pelle_RLCK-VIII
TraesCS4A01G283400	1.26328	5.99e-10	CAMK_CDPK
TraesCS1D01G175100	1.27168	3.67e-08	RLK-Pelle_LRR-III
TraesCS4A01G235600	1.2824	7.64e-06	CAMK_OST1L
TraesCS1D01G010100	1.28273	7.46e-21	RLK-Pelle_WAK
TraesCS6D01G031600	1.28479	6e-29	RLK-Pelle_RLCK-XVI
TraesCS6D01G135000	1.28929	2.97e-13	RLK-Pelle_RLCK-X
TraesCS6A01G008300	1.29669	3.65e-21	RLK-Pelle_WAK
TraesCS2D01G039400	1.30007	3.25e-06	RLK-Pelle_L-LEC
TraesCS5D01G365500	1.30284	1.94e-18	RLK-Pelle_WAK
TraesCS5B01G535000	1.31444	0.0105159	RLK-Pelle_DLSV
TraesCS1A01G359100	1.3156	8.44e-16	CMGC_CDKL-Os
TraesCS4B01G031100	1.31775	1.81e-13	RLK-Pelle_DLSV
TraesCS3B01G153800	1.31938	2.21e-09	CAMK_CAMKL-CHK1
TraesCS2B01G035400	1.3238	4.41e-19	RLK-Pelle_DLSV
TraesCS3A01G009000	1.336	4.38e-20	RLK-Pelle_CR4L
TraesCS5B01G080900	1.35703	2.05e-08	RLK-Pelle_LRR-XI-1
TraesCS7D01G056600	1.37604	1.2e-11	RLK-Pelle_LysM
TraesCS1A01G080500	1.37673	8.56e-32	CAMK_CAMKL-CHK1
TraesCS1B01G109400	1.39095	3.44e-27	RLK-Pelle_RLCK-VIIa-2
TraesCS1D01G360500	1.39916	2.31e-11	RLK-Pelle_SD-2b
TraesCS3D01G328400	1.41928	3.48e-35	RLK-Pelle_LRR-I-1
TraesCS3A01G039300	1.42861	5.91e-06	RLK-Pelle_DLSV
TraesCS1D01G363800	1.43748	2.18e-11	CMGC_CDKL-Os
TraesCS3B01G547600	1.45064	5.48e-07	RLK-Pelle_CR4L
TraesCS4A01G282000	1.45165	1.44e-10	RLK-Pelle_SD-2b
TraesCS6A01G024700	1.45324	5.13e-08	RLK-Pelle_RLCK-XIII
TraesCS2B01G537500	1.46653	5.61e-10	RLK-Pelle_CR4L
TraesCS1B01G098600	1.47821	9.88e-32	CAMK_CAMKL-CHK1
TraesCS6A01G377500	1.48143	7.74e-20	RLK-Pelle_WAK
TraesCS2B01G513000	1.49781	5.82e-34	RLK-Pelle_DLSV
TraesCS3B01G490300	1.5205	6.71e-07	RLK-Pelle_L-LEC
TraesCS7D01G530900	1.53111	1.69e-05	RLK-Pelle_SD-2b
TraesCS2D01G504300	1.53358	2.48e-06	RLK-Pelle_RLCK-Os
TraesCS5A01G365700	1.53365	1.99e-12	RLK-Pelle_WAK
TraesCS2B01G035300	1.55528	1.16e-25	RLK-Pelle_DLSV
TraesCS5D01G358200	1.5569	3.47e-11	RLK-Pelle_DLSV
TraesCS5B01G208400	1.56527	9.52e-16	RLK-Pelle_RLCK-VIIa-2
TraesCS5B01G353900	1.5657	7.03e-51	RLK-Pelle_DLSV
TraesCS5B01G064200	1.59255	4.91e-05	CMGC_CDKL-Os
TraesCS6B01G039900	1.598	3.94e-39	RLK-Pelle_RLCK-XVI
TraesCS2D01G223000	1.64447	5.9e-13	RLK-Pelle_DLSV
TraesCS7D01G080600	1.68725	5.21e-13	RLK-Pelle_L-LEC
TraesCS1A01G165600	1.69335	2.66e-11	RLK-Pelle_LRR-III
TraesCS2B01G324900	1.71401	1.07e-09	RLK-Pelle_CR4L
TraesCS6B01G133000	1.72051	7.92e-09	RLK-Pelle_LRR-V
TraesCS5D01G520800	1.76093	1.43e-18	RLK-Pelle_WAK
TraesCS2B01G567900	1.76632	5.59e-11	CAMK_CAMKL-CHK1
TraesCS5D01G325600	1.77625	6.53e-08	RLK-Pelle_RLCK-XV
TraesCS1A01G222700	1.80695	7.73e-12	RLK-Pelle_LRR-VI-2
TraesCS3B01G478700	1.82594	9.03e-13	RLK-Pelle_DLSV
TraesCS3B01G288300	1.8414	2.99e-10	STE_STE11
TraesCS6A01G132400	1.84155	1.08e-23	RLK-Pelle_L-LEC
TraesCS5D01G357800	1.84544	9.42e-12	RLK-Pelle_DLSV
TraesCS5B01G354000	1.86532	6.19e-15	RLK-Pelle_DLSV
TraesCS3B01G366100	1.89006	3.95e-42	RLK-Pelle_LRR-I-1
TraesCS1D01G082500	1.9286	2.46e-114	CAMK_CAMKL-CHK1
TraesCS2B01G532100	1.9586	9e-15	RLK-Pelle_RLCK-Os
TraesCS5B01G354700	2.0178	1.09e-24	RLK-Pelle_DLSV
TraesCS1B01G372500	2.02677	1.08e-13	RLK-Pelle_SD-2b
TraesCS3D01G136700	2.03622	3.02e-24	CAMK_CAMKL-CHK1
TraesCS2A01G071800	2.05435	4.3e-16	RLK-Pelle_WAK
TraesCS5A01G464700	2.06422	2.81e-12	RLK-Pelle_WAK
TraesCS2D01G486800	2.08699	2.09e-18	RLK-Pelle_DLSV
TraesCS6B01G002700	2.11863	1.14e-15	RLK-Pelle_WAK
TraesCS2A01G071900	2.24574	9.77e-47	RLK-Pelle_WAK
TraesCS2A01G536300	2.2887	9.57e-18	RLK-Pelle_DLSV
TraesCS1B01G039800	2.35419	3.92e-70	RLK-Pelle_LRR-I-1
TraesCS5B01G259500	2.379	4.71e-30	RLK-Pelle_WAK
TraesCS2D01G070700	2.53008	3.7e-82	RLK-Pelle_WAK
TraesCS5D01G358700	2.58065	1.22e-27	RLK-Pelle_DLSV
TraesCS1D01G033400	2.5933	1.8e-27	RLK-Pelle_LRR-I-1
TraesCS5B01G354400	2.61093	2.44e-37	RLK-Pelle_DLSV
TraesCS2D01G033400	2.6408	2.03e-34	RLK-Pelle_LRR-XII-1
TraesCSU01G207400	2.68363	7.32e-21	RLK-Pelle_DLSV
TraesCS5A01G351100	2.85511	1.26e-13	RLK-Pelle_DLSV
TraesCS2B01G071400	2.86585	1.97e-96	RLK-Pelle_DLSV
TraesCS5B01G535400	2.91802	1.64e-46	RLK-Pelle_DLSV
TraesCS2B01G513600	2.92728	1.03e-33	RLK-Pelle_DLSV
TraesCS5D01G216600	2.92791	3.4e-33	RLK-Pelle_RLCK-VIIa-2
TraesCS2A01G486600	2.95136	3.88e-36	RLK-Pelle_DLSV
TraesCS5D01G216400	2.95502	1.01e-13	RLK-Pelle_RLCK-VIIa-2
TraesCS2A01G536100	3.13203	1.64e-40	CAMK_CAMKL-CHK1
TraesCS1B01G020200	3.23877	4.01e-29	RLK-Pelle_WAK
TraesCS2B01G566800	4.29308	6.2e-21	CAMK_CAMKL-CHK1
TraesCS2D01G537600	4.64685	3.14e-14	CAMK_CAMKL-CHK1

## Sheet: root_PK_count
Table S3. Distribution of differentially expressed transcription factors (TFs) and protein kinases (PKs) family genes in roots and shoots
Distribution of differentially expressed PK family genes in roots.
PK_family	Count	Up_count	Down_count
RLK-Pelle_DLSV	39	35	4
RLK-Pelle_WAK	28	24	4
CAMK_CAMKL-CHK1	20	11	9
RLK-Pelle_LRR-I-1	11	9	2
RLK-Pelle_RLCK-VIIa-2	8	8	-
RLK-Pelle_CR4L	7	7	-
RLK-Pelle_L-LEC	7	7	-
RLK-Pelle_SD-2b	7	6	1
TKL-Pl-4	7	1	6
CAMK_CDPK	5	1	4
RLK-Pelle_LRR-XI-1	5	5	-
RLK-Pelle_LRR-XII-1	5	2	3
CMGC_CDKL-Os	4	4	-
RLK-Pelle_LRK10L-2	4	4	-
STE_STE11	4	3	1
RLK-Pelle_LRR-Xb-1	3	-	3
CAMK_OST1L	2	2	-
RLK-Pelle_LRR-III	2	2	-
RLK-Pelle_LRR-V	2	2	-
RLK-Pelle_LRR-VI-2	2	2	-
RLK-Pelle_RLCK-Os	2	2	-
RLK-Pelle_RLCK-VI	2	2	-
RLK-Pelle_RLCK-XIII	2	2	-
RLK-Pelle_RLCK-XV	2	1	1
RLK-Pelle_RLCK-XVI	2	2	-
AGC_RSK-2	1	-	1
Group-Pl-4	1	-	-
RLK-Pelle_CrRLK1L-1	1	1	-
RLK-Pelle_LRR-VIII-1	1	-	1
RLK-Pelle_LRR-XI-2	1	1	-
RLK-Pelle_LysM	1	1	-
RLK-Pelle_RLCK-VIII	1	1	-
RLK-Pelle_RLCK-X	1	1	-
STE_STE7	1	-	1
