# Supplementary material for: Transcriptome Profiling Reveals the Gene Network Responding to Low Nitrogen Stress in Wheat
Source: Plants (Basel). 2024 Jan 26;13(3):371. doi: 10.3390/plants13030371 (PMC10856819; doi:10.3390/plants13030371)
Supplement: Supplementary file 1 [file plants-13-00371-s001.zip › Table S4.xlsx]

## Sheet: Sheet2
Table S4. Genes involved in the nitrate signalling pathway in wheat.
Gene_name	Type	Shoot					Root
		Log2FC	Pvalue	Regulated	NS	LS	Log2FC	Pvalue	Regulated	NR	LR
TraesCS1A01G210900	NRT1.1(OsNRT1.1B)	1.18837	0.00930868		0.349689	0.779648	-6.54569	8.29e-91	down	35.4898	0.379782
TraesCS1A01G211000		0.14702	0.530053		16.3437	17.331	-1.6715	1.78e-65	down	14.1294	4.50534
TraesCS1B01G224900		-0.150048	0.831683		0.130768	0.111643	-8.44392	0	down	57.0283	0.163458
TraesCS1B01G225000		-0.080095	0.672872		36.7535	33.4095	-1.46589	4.8e-45	down	11.5464	4.24736
TraesCS1D01G214200		1.53984	0.0154828		0.107147	0.306316	-7.81727	0	down	109.739	0.491911
TraesCS1D01G214300		0.153844	0.498068		10.6664	11.3562	-1.1395	1.21e-17	down	5.59354	2.58031
TraesCS4B01G371000	NRT1.1(OsNRT1.1C)	-2.20565	0.580189		0.009589	0	-0.492017	0.566259		0.0977135	0.0723563
TraesCS4B01G375800		0.610404	0.838343		0.00998867	0.017309	-0.492764	0.185096		0.592307	0.428714
TraesCS4D01G361500		6.26711	8.47e-05		0	0.0923167	-0.706825	0.0282346		0.722794	0.447988
TraesCS5A01G537100		0.0289787	0.951508		0.358522	0.336909	-0.421219	0.0759487		1.45201	1.10258
TraesCS7A01G301700	NRT1.1(OsNRT1.1A)	-0.386325	0.038459		42.0962	30.4427	-0.354718	5.71e-05		10.242	8.1446
TraesCS7B01G201900		-0.719163	0.000453146		39.2083	22.5449	0.166033	0.164859		3.96563	4.52349
TraesCS7D01G297000		-0.625363	0.000380386		34.3033	21.1139	0.408567	0.000736671		4.21746	5.69553
TraesCS1A01G215800	CBL1/9	-0.0440439	0.858283		4.42123	4.10029	0.073774	0.580498		8.99638	9.62509
TraesCS1B01G229300		-0.0370548	0.882722		7.23708	6.72406	0.179018	0.166763		13.6325	15.7
TraesCS4B01G379200		-	-		0	0	-	-		0	0
TraesCS5A01G545500		0.205863	0.552613		1.25033	1.36733	-0.453382	0.308359		0.762915	0.551368
TraesCSU01G129500		-0.216238	0.757962		0.436359	0.343323	-0.149793	0.933523		0.0808075	0.0759353
TraesCSU01G178500		0.189122	0.435293		10.3818	11.5007	-0.0685253	0.522113		22.1874	21.5094
TraesCS3A01G200900	CIPK8	-0.0880575	0.738923		7.69459	6.94327	0.142264	0.195092		10.5325	11.8182
TraesCS3B01G225800		-0.0805724	0.782691		7.67635	6.99376	0.256006	0.0126718		9.8271	11.9326
TraesCS3D01G203000		-0.0285619	0.923309		10.0978	9.61466	0.0257716	0.783547		15.5011	16.2151
TraesCS2A01G251800	CIPK23	-0.052768	0.851204		9.87967	8.9657	-0.0381073	0.597711		30.4084	30.109
TraesCS2B01G271700		-0.332451	0.12561		13.2624	10.0242	0.14886	0.0429742		26.6281	30.0161
TraesCS2D01G252600		-0.281929	0.286202		8.53362	6.79472	-0.0539535	0.576837		17.2769	16.927
TraesCS6B01G242900	CNGC15	0.301352	0.327534		1.43797	1.72981	-1.05474	0.507635		0.0388105	0.0176203
TraesCS6D01G195600		0.886764	0.00141137		0.680723	1.21716	-3.77176	0.000429814		0.168445	0.0108273
TraesCS6A01G212000		0.442674	0.133336		1.66165	2.18684	1.35062	0.354687		0.017391	0.0454983
TraesCS6D01G212600		0.965732	0.00634617		0.363191	0.67859	-0.31209	0.914345		0.0096215	0.00821967
TraesCS6B01G258700		0.342539	0.464233		0.20932	0.254795	0.0113703	0.993925		0.0300935	0.0275563
TraesCS6A01G222600		0.34101	0.504018		0.258352	0.311193	-	-		0	0
TraesCS4A01G235600	SnRK2.2\2.3\2.6	0.527723	0.0188431		2.68524	3.71841	1.2824	7.64e-06	up	0.912793	2.41441
TraesCS4B01G079300		0.447165	0.0652842		3.10359	4.07853	1.11184	1.96e-09	up	2.09387	4.59551
TraesCS4D01G078100		0.303949	0.349271		2.18982	2.61116	0.755296	0.0007564		1.70965	2.93527
TraesCS5A01G069500		0.324642	0.0953911		10.9395	13.2039	0.0462538	0.755556		5.40142	5.67221
TraesCS5A01G401700		-0.124924	0.540075		15.0102	13.3179	-0.059707	0.455823		24.5867	23.9839
TraesCS5B01G075800		0.0670832	0.717598		8.25502	8.28059	0.108568	0.303521		10.719	11.756
TraesCS5B01G406400		0.025941	0.892261		13.6402	13.3587	0.0427385	0.605339		21.2726	22.2737
TraesCS5D01G081700		0.201443	0.291866		15.4339	16.9228	-0.101746	0.300982		14.0021	13.264
TraesCS5D01G411900		-0.0610763	0.748639		17.992	16.5828	0.151292	0.0427312		26.6328	30.0659
TraesCS4A01G283400	CPK10/30	0.467898	0.263436		0.909034	1.21278	1.26328	5.99e-10	up	1.20043	2.94332
TraesCS4B01G030100		0.691579	0.194502		0.164885	0.262872	0.438375	0.00105262		4.18472	5.66534
TraesCS4D01G027600		0.360307	0.222211		1.3385	1.65465	0.229884	0.115968		4.09261	4.87712
TraesCS2A01G199700	CPK32	-0.396586	0.0183517		23.619	17.2569	0.601582	3.57e-22		24.877	38.3794
TraesCS2B01G227000		-0.231708	0.17856		19.687	16.0583	0.582719	3.31e-21		20.2817	30.8859
TraesCS2D01G207400		-0.459306	0.00692081		21.162	14.7192	0.563177	1.67e-19		23.7112	35.621
TraesCS5A01G463100		0.148296	0.503246		3.76286	4.00358	0.195999	0.0285648		11.5095	13.4062
TraesCS5B01G474500		-0.217417	0.27287		5.41253	4.4232	0.169437	0.0453079		12.9145	14.7695
TraesCS5D01G475900		-0.136939	0.534898		4.51028	3.94488	0.19374	0.0265036		14.2743	16.6038
TraesCS5B01G457600	HBI1	0.445123	0.089358		3.44437	4.44468	-0.0908649	0.534491		6.15409	5.87441
TraesCS5D01G459800		0.882096	0.000677099		2.51658	4.48163	-0.234807	0.208715		5.44844	4.69878
TraesCS3A01G159600	NLP6/7	-0.081832	0.738083		11.4359	10.283	-0.24103	0.012258		9.34698	8.04013
TraesCS3B01G190300		-0.151463	0.502387		7.30589	6.22217	-0.470093	2.13e-06		6.61417	4.854
TraesCS3D01G166900		-0.313621	0.159446		10.4933	8.01137	-0.288213	0.00150436		9.56083	7.95727
TraesCS1A01G218200	NRG2	-0.336815	0.311692		0.704492	0.532815	0.0573068	0.665967		3.54243	3.74747
TraesCS1B01G231600		-0.291726	0.508798		0.295384	0.230777	0.298662	0.0466534		2.9904	3.74016
TraesCS1D01G219800		-0.800189	0.00950741		0.836653	0.459052	0.270937	0.0350061		3.81745	4.6823
TraesCS3A01G436100	TCP20	-0.369571	0.244831		14.4044	10.8407	-0.0381986	0.753244		10.3895	10.2842
TraesCS3B01G470700		-0.0347462	0.916679		15.5558	14.8057	0.103321	0.459483		7.26043	7.93524
TraesCS3D01G428700		-0.225323	0.521355		18.5603	15.5398	-0.226689	0.0764299		9.61654	8.35098
TraesCS2D01G325000	ANR1	1.98302	0.223985		0.0346367	0.136338	0.282979	0.378902		2.01041	2.49512
TraesCS2B01G344000		0.130473	0.963224		0.0429367	0.0501477	-0.138546	0.67529		1.64757	1.5119
TraesCS2A01G337900		-1.8824	0.26734		0.0997913	0.0297557	-0.27316	0.238724		3.83324	3.22775
TraesCS6B01G322700		-1.72388	0.667996		0.0120147	0	0.251274	0.36558		2.12957	2.59193
TraesCS6D01G273500		-2.52308	0.525277		0.0295747	0	-0.1488	0.61314		2.08993	1.91963
TraesCS6A01G292300		-	-		0	0	-0.0092044	0.970365		2.79326	2.83862
TraesCS7A01G553800	OsNhd1	0.829802	9.72e-07		20.3916	34.8124	0.37104	1.73e-05		9.59022	12.7027
TraesCS7B01G478200		0.596732	0.000589064		21.3683	31.0029	0.284066	0.003507		10.307	12.832
TraesCS7D01G540700		0.698239	0.00016798		15.6837	24.6732	0.262535	0.00615663		10.6206	12.8454
TraesCS2A01G201800	NAC56	-2.11432	0.11986		0.150018	0.0326943	-0.356626	0.616417		0.224267	0.172446
TraesCS2B01G228900		-	-		0	0	-	-		0	0
TraesCS2D01G214100		-0.921401	0.65938		0.0704597	0.0320447	-0.843104	0.402323		0.216698	0.122725
TraesCS6A01G108300		-1.56799	0.1662		0.131989	0.0419023	-	-		0	0
TraesCS6D01G096300		-0.182279	0.888458		0.0986303	0.083682	2.2722	0.612446		0	0.0108023
TraesCS2A01G526300	TGA1/4	0.628443	0.00508055		14.8671	21.986	-0.0520377	0.420845		29.2685	28.7008
TraesCS2B01G556600		0.433394	0.0482855		14.686	18.8918	0.025957	0.696997		26.0199	26.9349
TraesCS2D01G529000		0.717671	0.00171435		12.3412	19.4574	0.234984	0.00044931		24.7178	29.5704
TraesCS1A01G072600	bZIP1	-0.215809	0.501979		18.7132	15.3967	-0.127743	0.100613		69.4939	64.6546
TraesCS1B01G091500		0.0407276	0.879517		21.2002	20.6669	0.0367632	0.639385		63.279	65.9857
TraesCS1D01G075500		0.403492	0.0873428		19.6726	24.7997	-0.115013	0.127202		65.2728	61.2642
TraesCS5A01G088300		0.252751	0.411163		35.4629	40.7092	-0.134329	0.0518618		131.68	121.949
TraesCS5B01G094300		0.451681	0.0950358		23.9696	31.5443	-0.12959	0.0458195		57.9156	53.8143
TraesCS5D01G100700		0.547076	0.128674		42.3575	59.6666	0.0532868	0.501005		104.961	110.716
TraesCS6A01G170600		1.4112	0.0708089		0.203294	0.547433	0.337927	0.248875		1.36485	1.76096
TraesCS6B01G198700		-0.669569	0.752256		0.0538363	0.0263267	1.78514	0.000288652	up	0.359515	1.25571
TraesCS6D01G160200		1.8828	0.146857		0.0566133	0.235275	0.502618	0.316809		0.708313	1.02517
TraesCS3A01G413600	BT1/2	0.106673	0.733984		4.42794	4.58279	-1.30201	1.37e-17	down	6.86095	2.8276
TraesCS3A01G413700		0.494193	0.07624		9.74796	13.2825	-1.04309	7.71e-08	down	4.5679	2.24891
TraesCS3B01G448000		0.287993	0.237156		21.7584	25.7235	-1.75551	5.12e-17	down	5.72343	1.71634
TraesCS3B01G448100		0.305291	0.332416		18.2405	21.8747	0.308356	0.0153023		5.12991	6.45322
TraesCS3D01G408000		0.177429	0.487288		15.1776	16.5844	-0.893843	8.58e-06		2.42193	1.32295
TraesCS3D01G408100		0.136839	0.664992		21.9492	23.3736	-0.278474	0.123591		4.28993	3.59899
TraesCS2A01G116100	HRS1_HHO1	-0.442285	0.299714		0.65418	0.446271	-2.56887	1.8e-20	down	2.59839	0.435011
TraesCS2B01G135600		-1.57256	0.00185077	down	1.11483	0.359083	-1.82857	4.54e-08	down	2.2645	0.645356
TraesCS2D01G119100		-0.859419	0.0268129		0.98413	0.546605	-1.02497	0.00600259	down	1.12009	0.538474
TraesCS2A01G194500	LBD37/38/39	-1.06137	0.051327		1.41578	0.648387	-0.210151	0.472564		2.56723	2.25624
TraesCS2B01G212400		-1.75984	0.0662119		0.652698	0.178789	-0.626125	0.055655		2.19193	1.43559
TraesCS2D01G193400		-1.82289	0.00190491	down	2.26682	0.608023	-0.0896289	0.720941		2.74211	2.61804
TraesCS4A01G236200		-0.162665	0.593127		50.4188	43.2742	-2.59806	9.39e-90	down	30.3196	5.07779
TraesCS4B01G078800		-0.269852	0.339859		52.1682	41.8245	-2.6649	9.41e-87	down	34.1669	5.46774
TraesCS4D01G077600		-0.183214	0.53815		58.0763	49.284	-2.55482	1.2e-121	down	38.1283	6.58886
TraesCS5A01G265900	SPL9	0.611066	0.272078		0.29396	0.438208	0.450353	0.226351		0.701908	0.981861
TraesCS5B01G265600		0.65064	0.264249		0.323123	0.495248	-0.131746	0.789289		0.558751	0.520475
TraesCS5D01G273900		0.456523	0.392102		0.332355	0.432108	-0.232469	0.514396		0.931679	0.800975
TraesCS7A01G246500		1.40752	0.232283		0.0552317	0.154053	-0.825417	0.234695		0.331431	0.187867
TraesCS7B01G144900		1.9221	0.398459		0.00917533	0.038599	-0.363108	0.648492		0.146952	0.113756
TraesCS7D01G245200		-2.68661	0.489372		0.017366	0	-1.64214	0.199486		0.146894	0.0447007
